# Supplementary material for: Whole-Genome Resequencing of Worldwide Wild and Domestic Sheep Elucidates Genetic Diversity, Introgression, and Agronomically Important Loci
Source: Mol Biol Evol. 2021 Dec 10;39(2):msab353. doi: 10.1093/molbev/msab353 (PMC8826587; doi:10.1093/molbev/msab353)
Supplement: msab353_Supplementary_Data [file msab353_supplementary_data.zip]

Archive with 2 entries (2 files):
- Supplementary_Information (6).docx
- Supplementary_Tables S1-S50.xlsx
