# Supplementary material for: Whole-Genome Resequencing of Worldwide Wild and Domestic Sheep Elucidates Genetic Diversity, Introgression, and Agronomically Important Loci
Source: Mol Biol Evol. 2021 Dec 10;39(2):msab353. doi: 10.1093/molbev/msab353 (PMC8826587; doi:10.1093/molbev/msab353)
Supplement: msab353_Supplementary_Data [file msab353_supplementary_data.zip › Supplementary_Tables S1-S50.xlsx]

## Sheet: Table S1
Supplementary Table S1. Summary information of domestic and wild sheep in this study.
Number of popultions (including wild speices)	Geographic regions	Sampling locations	Species/breeds/populations	Codes	Individuals' ID	Sequencing depth	Coverage	Mapping rate	Categories	No. of SNPs	No. of INDELs	Accession No.	Raw Base (bp)	No. of raw reads	GC (%)	Q20 (%)	Q30 (%)	References
1	Africa	Ethiopia	Bonga sheep	BOG	BQ2602	17.0103	0.960155	0.980666	Landraces	11586986	15555733	PRJNA624020	67924652700	452831018	42.39	97.04	92.79	Li et al. 2020
1	Africa	Ethiopia	Bonga sheep	BOG	BQ2620	15.8193	0.959894	0.981712	Landraces	11573063	15540160	/	64844255100	432295034	42.21	96.62	92.12	This Study
1	Africa	Ethiopia	Bonga sheep	BOG	BQ2661	16.9319	0.960462	0.983494	Landraces	11589393	15528831	/	68505494100	456703294	42.34	96.45	91.78	This Study
2	Africa	Ethiopia	Menz sheep	MEN	ETH-3062	17.6001	0.960719	0.970909	Landraces	11712403	15580743	/	70845412500	472302750	42.88	98	95.15	This Study
2	Africa	Ethiopia	Menz sheep	MEN	ETH-3155	16.4981	0.960569	0.977761	Landraces	12016874	15579677	/	64422813300	429485422	42.6	98.11	95.34	This Study
2	Africa	Ethiopia	Menz sheep	MEN	ETH-794	17.4011	0.960729	0.977086	Landraces	11999176	15584895	/	70718514000	471456760	42.78	98.31	95.85	This Study
2	Africa	/	Ethiopian_Menz	MEN	EMZ1	12.1629	0.961041	0.986883	Landraces	11416398	15039757	PRJNA160933	43975061246	435396646	/	/	/	Naval-Sanchez et al. 2018
3	Africa	Ethiopia	Afar sheep	AFS	FKD2702	16.3663	0.9614	0.984571	Landraces	12048432	15560500	/	65930611200	439537408	41.75	97.1	92.98	This Study
3	Africa	Ethiopia	Afar sheep	AFS	FKD2746	15.9841	0.960927	0.98448	Landraces	11861473	15564409	PRJNA624020	61815834600	412105564	41.79	97.005	92.725	Li et al. 2020
3	Africa	Ethiopia	Afar sheep	AFS	FKD2759	17.4197	0.96185	0.981265	Landraces	12034721	15569551	/	70811162700	472074418	41.93	97.1	92.98	This Study
4	Africa	Libya	Libyan Barberine	LBS	LBR2858	16.5767	0.968905	0.976122	Landraces	12429778	15698757	PRJNA645671	69476202300	463174682	42.04	97.18	93.21	Deng et al. 2020
4	Africa	Libya	Libyan Barberine	LBS	LBR2860	15.8737	0.96207	0.982021	Landraces	12231475	15593515	/	62992038000	419946920	42.16	96.94	92.74	This Study
4	Africa	Libya	Libyan Barberine	LBS	LBR2861	17.6032	0.963271	0.98317	Landraces	12286740	15608319	/	70994346300	473295642	42.11	96.98	92.83	This Study
5	Africa	West Africa	Mbororo sheep	MBS	Sc11	15.6368	0.964268	0.976965	Landraces	11282571	15596465	PRJNA645671	66995771100	446638474	43.25	96.57	92.3	Deng et al. 2020
5	Africa	West Africa	Mbororo sheep	MBS	Sc12	16.6619	0.963561	0.979483	Landraces	11669545	15487733	PRJNA624020	71745631200	478304208	45.32	96.905	92.81	Li et al. 2020
5	Africa	West Africa	Mbororo sheep	MBS	Sc14	16.1133	0.960329	0.975598	Landraces	11005835	15551982	/	66963470100	446423134	43.14	97.47	94.12	This Study
6	Africa	West Africa	Yankasa sheep	YAN	Sn16	18.2048	0.970268	0.976624	Landraces	14996885	15743291	/	74802903000	498686020	43.22	97.88	95	This Study
6	Africa	West Africa	Yankasa sheep	YAN	Sn5	15.0527	0.961718	0.975163	Landraces	11913819	15573467	PRJNA624020	64307704800	428718032	42.725	97.11	93.06	Li et al. 2020
6	Africa	West Africa	Yankasa sheep	YAN	Sn8	17.2748	0.962482	0.97372	Landraces	12008342	15594322	/	70305891600	468705944	43.25	97.82	94.88	This Study
7	Africa	Chad	West African Dwarf sheep	WAD	Wad-Sn16	18.257	0.961737	0.978262	Landraces	11591516	15582080	PRJNA624020	72714804600	484765364	43.315	97.34	93.7	Li et al. 2020
7	Africa	Chad	West African Dwarf sheep	WAD	Wad-Sn3	18.1362	0.965854	0.977758	Landraces	11673683	15634788	PRJNA645671	70938720000	472924800	43.29	97.73	94.56	Deng et al. 2020
7	Africa	Chad	West African Dwarf sheep	WAD	Wad-Sn6	16.7653	0.966147	0.977738	Landraces	11747812	15644869	PRJNA645671	67064385600	447095904	43.19	97.24	93.51	Deng et al. 2020
8	Africa	Chad	Uda sheep	UDA	uda-Sc2	18.2613	0.963298	0.976876	Landraces	12059745	15620433	/	76637548800	510916992	43.15	97.64	94.45	This Study
8	Africa	Chad	Uda sheep	UDA	uda-Sc3	17.6474	0.963346	0.977276	Landraces	12031905	15620643	PRJNA624020	70124276100	467495174	43.09	97.555	94.22	Li et al. 2020
9	Africa	Burkina Faso	Djiallonke sheep	DJI	17b	17.3211	0.960219	0.972292	Landraces	11402512	15556339	/	68950867500	459672450	42.95	97.39	93.79	This Study
9	Africa	Burkina Faso	Djiallonke sheep	DJI	83b	16.401	0.96364	0.974908	Landraces	11787415	15593577	PRJNA645671	65981660700	439877738	43.01	97.5	94.06	Deng et al. 2020
9	Africa	Burkina Faso	Djiallonke sheep	DJI	180b	17.3323	0.960741	0.975678	Landraces	11815909	15578866	PRJNA624020	68776228800	458508192	43.415	97.945	95.05	Li et al. 2020
10	Africa	Burkina Faso	Mossi sheep	MOS	34	17.2006	0.96465	0.969807	Landraces	11830081	15623952	PRJNA645671	68557847100	457052314	43.16	97.98	95.13	Deng et al. 2020
10	Africa	Burkina Faso	Mossi sheep	MOS	53	18.7362	0.96543	0.978966	Landraces	11907156	15638543	PRJNA645671	73487782500	489918550	43.17	97.97	95.02	Deng et al. 2020
10	Africa	Burkina Faso	Mossi sheep	MOS	99	16.545	0.960672	0.978498	Landraces	11885329	15574462	PRJNA624020	64046049000	426973660	42.985	98.045	95.23	Li et al. 2020
11	Africa	Burkina Faso	Sahelian sheep	SAH	103	18.2268	0.964272	0.98098	Landraces	11866093	15616531	PRJNA645671	73690425300	491269502	43.72	98.24	95.66	Deng et al. 2020
11	Africa	Burkina Faso	Sahelian sheep	SAH	163	16.2006	0.95992	0.980093	Landraces	11668337	15554604	PRJNA624020	63841902300	425612682	43.485	98.095	95.375	Li et al. 2020
11	Africa	Burkina Faso	Sahelian sheep	SAH	200	16.84	0.963548	0.980315	Landraces	11644478	15600252	PRJNA645671	68171597700	454477318	43.76	98.02	95.2	Deng et al. 2020
12	Africa	Egypt	Ossimi sheep	OSS	18	17.063	0.965968	0.982783	Landraces	12127250	15646398	PRJNA645671	70458004800	469720032	43.11	97.33	93.54	Deng et al. 2020
12	Africa	Egypt	Ossimi sheep	OSS	19	16.2384	0.96549	0.981659	Landraces	12084545	15637323	PRJNA645671	66972139500	446480930	43.25	97.25	93.47	Deng et al. 2020
12	Africa	Egypt	Ossimi sheep	OSS	20	16.9477	0.966451	0.983055	Landraces	12126919	15643428	/	75510000600	503400004	43.15	96.78	92.41	This Study
13	Africa	Egypt	Rahmani sheep	RAH	1	15.9622	0.96446	0.983935	Landraces	11438504	15607138	PRJNA645671	86641479000	577609860	43.72	95.83	90.55	Deng et al. 2020
13	Africa	Egypt	Rahmani sheep	RAH	2	16.4574	0.964137	0.981859	Landraces	11250105	15606100	PRJNA645671	70381099800	469207332	43.09	97.28	93.64	Deng et al. 2020
13	Africa	Egypt	Rahmani sheep	RAH	Egy-50	13.3231	0.957807	0.985603	Landraces	10218738	15429037	/	64149622500	427664150	43.84	97.24	/	This Study
14	Africa	Egypt	Barki sheep	BAR	6	16.6996	0.966181	0.983744	Landraces	12135719	15647895	PRJNA645671	69487863600	463252424	43.08	96.95	92.9	Deng et al. 2020
14	Africa	Egypt	Barki sheep	BAR	7	19.1264	0.966176	0.983446	Landraces	11417843	15646632	PRJNA645671	79337202300	528914682	43.11	97.39	93.66	Deng et al. 2020
14	Africa	Egypt	Barki sheep	BAR	11	16.0791	0.966285	0.978729	Landraces	12149273	15652453	PRJNA645671	65553472500	437023150	43.13	97.04	93.07	Deng et al. 2020
15	Africa	West Africa	Cameroon sheep	CAM	KA-01	17.3095	0.956912	0.979672	Landraces	10422999	15410645	PRJNA645671	75151529700	501010198	43.41	97.08	93	Deng et al. 2020
15	Africa	West Africa	Cameroon sheep	CAM	KA-02	18.3985	0.958179	0.977883	Landraces	10291748	15439560	PRJNA645671	72677833200	484518888	43.41	97.53	94.23	Deng et al. 2020
15	Africa	West Africa	Cameroon sheep	CAM	KA-07	17.9909	0.958746	0.980212	Landraces	11047960	15478669	PRJNA624020	70094794200	467298628	43.77	97.47	94.085	Li et al. 2020
16	Africa	China	Dorper sheep	DPS	WDP142	19.5345	0.964592	0.984735	Improved	11846921	15650842	PRJNA624020	79834596000	532230640	43.62	94.91	88.1	Li et al. 2020
16	Africa	China	Dorper sheep	DPS	WDP147	18.9011	0.964825	0.983548	Improved	12174164	15660557	PRJNA624020	79049597100	526997314	43.36	94.41	87.29	Li et al. 2020
16	Africa	China	Dorper sheep	DPS	WDP149	18.8971	0.965085	0.984388	Improved	12286120	15666710	PRJNA624020	79023117000	526820780	43.55	94.63	87.66	Li et al. 2020
16	Africa	China	Dorper sheep	DPS	WDP153	20.3228	0.9648	0.984652	Improved	11927459	15655721	PRJNA624020	83375717100	555838114	43.51	95.02	88.38	Li et al. 2020
16	Africa	China	Dorper sheep	DPS	WDP155	18.6137	0.964853	0.984053	Improved	12168075	15660126	PRJNA624020	79196605500	527977370	43.58	94.14	86.73	Li et al. 2020
17	Africa	China	Dorper sheep	DPS	BDP357	19.9664	0.964864	0.983723	Improved	11891547	15665902	PRJNA624020	84369450000	562463000	43.59	94.39	87.25	Li et al. 2020
17	Africa	China	Dorper sheep	DPS	BDP370	19.2143	0.963847	0.984213	Improved	11539271	15637949	PRJNA624020	79093783200	527291888	43.52	94.84	88.07	Li et al. 2020
17	Africa	China	Dorper sheep	DPS	BDP358	20.3637	0.965387	0.984899	Improved	11977416	15676827	PRJNA624020	82588397700	550589318	43.47	95.26	88.91	Li et al. 2020
17	Africa	China	Dorper sheep	DPS	BDP360	19.1312	0.964576	0.982628	Improved	12022573	15660143	PRJNA624020	79562491200	530416608	43.73	94.81	87.95	Li et al. 2020
17	Africa	China	Dorper sheep	DPS	BDP369	19.9446	0.964415	0.984568	Improved	11801735	15659636	PRJNA624020	80149233000	534328220	43.5	95.32	89.11	Li et al. 2020
16	Africa	/	African_White_Dorper	AWD	AWD1	10.1281	0.959975	0.981617	Improved	10745187	15026435	PRJNA160933	38408491898	380282098	/	/	/	Naval-Sanchez et al. 2018
16	Africa	/	African_White_Dorper	AWD	AWD3	10.2835	0.960097	0.982489	Improved	10959419	14949487	PRJNA160933	40256379616	398578016	/	/	/	Naval-Sanchez et al. 2018
18	Africa	/	Ronderib_Afrikaner	RDA	RDA4	10.9656	0.964251	0.982231	Improved	11181441	15038059	PRJNA160933	40302288358	399032558	/	/	/	Naval-Sanchez et al. 2018
18	Africa	/	Namaqua_Afrikaner	NQA	NQA11	11.5215	0.961682	0.985683	Improved	10786348	15043434	PRJNA160933	44417237630	439774630	/	/	/	Naval-Sanchez et al. 2018
19	Africa	Morocco	Beni Guil	BENI	MOOA-AA10-2191	12.8704	0.968101	0.984974	Landraces	11848086	15477889	PRJEB3137	45742167443	470275614	/	/	/	NEXTGEN
19	Africa	Morocco	Beni Guil	BENI	MOOA-X8-2116	11.2959	0.967396	0.981784	Landraces	11708018	15488227	PRJEB3137	38319928927	387434946	/	/	/	NEXTGEN
19	Africa	Morocco	Beni Guil	BENI	MOOA-Y7-2063	10.3646	0.967002	0.981725	Landraces	11555959	15406724	PRJEB3137	37000166224	388038012	/	/	/	NEXTGEN
20	Africa	Morocco	Boujaad	BOUJ	MOOA-R10-0005	11.8769	0.967719	0.982994	Landraces	11783160	15461931	PRJEB3137	42644425888	438670438	/	/	/	Alberto et al. (2018).
21	Africa	Morocco	D'man	DMAN	MOOA-M17-1293	11.5401	0.968738	0.976858	Landraces	10508866	15461751	PRJEB3137	40351847479	409491206	/	/	/	Alberto et al. (2018).
21	Africa	Morocco	D'man	DMAN	MOOA-U14-1068	12.015	0.966573	0.981181	Landraces	11160615	15446265	PRJEB3137	42688483640	435235200	/	/	/	Alberto et al. (2018).
21	Africa	Morocco	D'man	DMAN	MOOA-K18-1345	10.9341	0.968976	0.982459	Landraces	11254406	15435559	PRJEB3137	37759671959	385693558	/	/	/	NEXTGEN
21	Africa	Morocco	D'man	DMAN	MOOA-L17-1300	12.5908	0.967715	0.981646	Landraces	11315675	15493676	PRJEB3137	43255701096	439853594	/	/	/	NEXTGEN
21	Africa	Morocco	D'man	DMAN	MOOA-M16-1255	11.4328	0.966993	0.981283	Landraces	11716906	15441326	PRJEB3137	40393663753	412294552	/	/	/	NEXTGEN
21	Africa	Morocco	D'man	DMAN	MOOA-N16-1259	11.6246	0.965988	0.976625	Landraces	11252543	15438370	PRJEB3137	41195279367	415445848	/	/	/	NEXTGEN
21	Africa	Morocco	D'man	DMAN	MOOA-N17-1272	11.1037	0.968575	0.976658	Landraces	10890512	15449077	PRJEB3137	38976842986	392066702	/	/	/	NEXTGEN
21	Africa	Morocco	D'man	DMAN	MOOA-P14-1198	10.9567	0.965823	0.978691	Landraces	11197363	15449789	PRJEB3137	36871729423	370697006	/	/	/	NEXTGEN
21	Africa	Morocco	D'man	DMAN	MOOA-P16-1282	12.5994	0.968416	0.9803	Landraces	11911125	15514564	PRJEB3137	44150290967	449237284	/	/	/	NEXTGEN
21	Africa	Morocco	D'man	DMAN	MOOA-Q13-0107	10.7548	0.966906	0.98266	Landraces	11705226	15471047	PRJEB3137	36324910790	368873834	/	/	/	NEXTGEN
21	Africa	Morocco	D'man	DMAN	MOOA-Q14-1195	10.4881	0.96651	0.970419	Landraces	11698016	15469699	PRJEB3137	35871087331	360255828	/	/	/	NEXTGEN
21	Africa	Morocco	D'man	DMAN	MOOA-Q15-1173	11.2232	0.967296	0.982339	Landraces	11733928	15467952	PRJEB3137	38931606334	395354554	/	/	/	NEXTGEN
21	Africa	Morocco	D'man	DMAN	MOOA-R13-1131	10.9626	0.969972	0.979534	Landraces	11664157	15499509	PRJEB3137	38146996690	383915270	/	/	/	NEXTGEN
21	Africa	Morocco	D'man	DMAN	MOOA-R16-1166	10.7636	0.964722	0.979631	Landraces	10889273	15410587	PRJEB3137	36067370577	362331358	/	/	/	NEXTGEN
21	Africa	Morocco	D'man	DMAN	MOOA-S12-1086	12.349	0.970866	0.983431	Landraces	11729452	15503208	PRJEB3137	44604752594	455481530	/	/	/	NEXTGEN
21	Africa	Morocco	D'man	DMAN	MOOA-S13-1079	10.5676	0.968927	0.980091	Landraces	11111998	15429024	PRJEB3137	37618765954	384864248	/	/	/	NEXTGEN
21	Africa	Morocco	D'man	DMAN	MOOA-S14-0098	10.5517	0.964492	0.977449	Landraces	10803367	15405826	PRJEB3137	35312080095	354609422	/	/	/	NEXTGEN
21	Africa	Morocco	D'man	DMAN	MOOA-S16-1160	11.3673	0.967529	0.981137	Landraces	11796068	15481305	PRJEB3137	39639508800	402325924	/	/	/	NEXTGEN
21	Africa	Morocco	D'man	DMAN	MOOA-T11-0130	11.2306	0.967329	0.979949	Landraces	11715708	15457558	PRJEB3137	40173664971	409842670	/	/	/	NEXTGEN
21	Africa	Morocco	D'man	DMAN	MOOA-T11-1040	10.5536	0.966613	0.981704	Landraces	11602759	15413723	PRJEB3137	38172656453	392715578	/	/	/	NEXTGEN
21	Africa	Morocco	D'man	DMAN	MOOA-T12-1088	10.1622	0.963562	0.982447	Landraces	10492117	15367552	PRJEB3137	34777939230	352318852	/	/	/	NEXTGEN
21	Africa	Morocco	D'man	DMAN	MOOA-V11-0123	10.4297	0.969815	0.981138	Landraces	11578460	15423129	PRJEB3137	38325961495	393949046	/	/	/	NEXTGEN
21	Africa	Morocco	D'man	DMAN	MOOA-V13-0128	10.6453	0.966637	0.98221	Landraces	11480991	15424912	PRJEB3137	37510888942	383961762	/	/	/	NEXTGEN
21	Africa	Morocco	D'man	DMAN	MOOA-W12-1057	11.4797	0.967571	0.983067	Landraces	11792044	15487126	PRJEB3137	40754533775	414473670	/	/	/	NEXTGEN
22	Africa	Morocco	Local populations	LOCA	MOOA-L15-0414	12.2369	0.967919	0.98492	Landraces	11863042	15486613	PRJEB3137	42523595121	433283566	/	/	/	Alberto et al. (2018).
22	Africa	Morocco	Local populations	LOCA	MOOA-L19-1322	11.6285	0.968439	0.98309	Landraces	11752293	15490705	PRJEB3137	40712246990	414363174	/	/	/	Alberto et al. (2018).
22	Africa	Morocco	Local populations	LOCA	MOOA-O9-3220	10.5185	0.966338	0.981445	Landraces	11599900	15425617	PRJEB3137	36224502202	370007104	/	/	/	Alberto et al. (2018).
22	Africa	Morocco	Local populations	LOCA	MOOA-R5-0027	10.7136	0.964423	0.974283	Landraces	10377952	15386486	PRJEB3137	37113653768	377410448	/	/	/	Alberto et al. (2018).
22	Africa	Morocco	Local populations	LOCA	MOOA-J17-1384	11.1708	0.970523	0.981842	Landraces	11620037	15482651	PRJEB3137	40750912714	416830786	/	/	/	Alberto et al. (2018).
22	Africa	Morocco	Local populations	LOCA	MOOA-T5-0041	11.359	0.966365	0.983358	Landraces	11369452	15434500	PRJEB3137	40118214042	410393276	/	/	/	Alberto et al. (2018).
22	Africa	Morocco	Local populations	LOCA	MOOA-T7-3100	11.1825	0.966962	0.981547	Landraces	11752683	15481467	PRJEB3137	36651623216	370272380	/	/	/	Alberto et al. (2018).
22	Africa	Morocco	Local populations	LOCA	MOOA-U10-0242	10.743	0.966842	0.981698	Landraces	11490241	15438085	PRJEB3137	40374339729	410907868	/	/	/	Alberto et al. (2018).
22	Africa	Morocco	Local populations	LOCA	MOOA-U11-1027	11.3198	0.970433	0.982142	Landraces	11710773	15509668	PRJEB3137	39657754007	402670982	/	/	/	Alberto et al. (2018).
22	Africa	Morocco	Local populations	LOCA	MOOA-I19-1360	11.484	0.970679	0.982977	Landraces	11649741	15494588	PRJEB3137	41211700692	421565920	/	/	/	NEXTGEN
22	Africa	Morocco	Local populations	LOCA	MOOA-X11-1023	12.7169	0.96704	0.983345	Landraces	11275423	15466590	PRJEB3137	45751259095	466668826	/	/	/	Alberto et al. (2018).
22	Africa	Morocco	Local populations	LOCA	MOOA-AA11-2176	10.47	0.966445	0.984162	Landraces	11649308	15447824	PRJEB3137	34633628974	351128330	/	/	/	NEXTGEN
22	Africa	Morocco	Local populations	LOCA	MOOA-AB10-2186	10.5543	0.965267	0.983377	Landraces	10881166	15386154	PRJEB3137	36376373457	371529744	/	/	/	NEXTGEN
22	Africa	Morocco	Local populations	LOCA	MOOA-AB11-2161	10.7732	0.966716	0.981795	Landraces	11678677	15453892	PRJEB3137	36051109305	366131374	/	/	/	NEXTGEN
22	Africa	Morocco	Local populations	LOCA	MOOA-J18-1352	10.5041	0.966377	0.983516	Landraces	11647343	15450395	PRJEB3137	35747300561	362942972	/	/	/	NEXTGEN
22	Africa	Morocco	Local populations	LOCA	MOOA-K13-0333	12.6128	0.96809	0.985446	Landraces	11888145	15515275	PRJEB3137	42076217419	425437604	/	/	/	NEXTGEN
22	Africa	Morocco	Local populations	LOCA	MOOA-L14-0391	13.1858	0.967616	0.983972	Landraces	11541733	15499539	PRJEB3137	43796350190	443273440	/	/	/	NEXTGEN
22	Africa	Morocco	Local populations	LOCA	MOOA-L16-1405	11.0669	0.96649	0.977398	Landraces	11387941	15399703	PRJEB3137	40708687432	417109800	/	/	/	NEXTGEN
22	Africa	Morocco	Local populations	LOCA	MOOA-L18-1311	11.4594	0.965517	0.982922	Landraces	10728946	15409724	PRJEB3137	40758260749	415878144	/	/	/	NEXTGEN
22	Africa	Morocco	Local populations	LOCA	MOOA-N12-0265	10.5675	0.969432	0.975372	Landraces	11600447	15463078	PRJEB3137	36564631480	371690282	/	/	/	NEXTGEN
22	Africa	Morocco	Local populations	LOCA	MOOA-N14-0436	12.0619	0.967246	0.983796	Landraces	11528760	15494443	PRJEB3137	41372884952	418980418	/	/	/	NEXTGEN
22	Africa	Morocco	Local populations	LOCA	MOOA-N15-1238	11.3696	0.970315	0.981685	Landraces	11661693	15487890	PRJEB3137	40081536764	407762284	/	/	/	NEXTGEN
22	Africa	Morocco	Local populations	LOCA	MOOA-O14-1228	11.2913	0.967212	0.982909	Landraces	11735897	15473634	PRJEB3137	39581006037	401912902	/	/	/	NEXTGEN
22	Africa	Morocco	Local populations	LOCA	MOOA-O15-1215	11.6584	0.970422	0.980652	Landraces	11735158	15514204	PRJEB3137	39776671958	400371868	/	/	/	NEXTGEN
22	Africa	Morocco	Local populations	LOCA	MOOA-O16-1276	11.7567	0.970761	0.970776	Landraces	11739200	15514753	PRJEB3137	41089968672	414508378	/	/	/	NEXTGEN
22	Africa	Morocco	Local populations	LOCA	MOOA-P13-0362	13.188	0.968579	0.985006	Landraces	11902676	15525567	PRJEB3137	44409123061	450616232	/	/	/	NEXTGEN
22	Africa	Morocco	Local populations	LOCA	MOOA-M15-1243	11.6814	0.967716	0.980007	Landraces	11846792	15495588	PRJEB3137	39607315055	398917520	/	/	/	NEXTGEN
22	Africa	Morocco	Local populations	LOCA	MOOA-P15-1211	11.8557	0.967541	0.97618	Landraces	11822237	15489298	PRJEB3137	41900381478	422728616	/	/	/	NEXTGEN
22	Africa	Morocco	Local populations	LOCA	MOOA-R6-3022	11.6575	0.967062	0.980296	Landraces	11716818	15442868	PRJEB3137	40048788668	409814922	/	/	/	NEXTGEN
22	Africa	Morocco	Local populations	LOCA	MOOA-R8-3242	11.4055	0.967194	0.988097	Landraces	11670455	15487114	PRJEB3137	38823571937	392088104	/	/	/	NEXTGEN
22	Africa	Morocco	Local populations	LOCA	MOOA-R12-0010	10.5283	0.966408	0.981068	Landraces	11541920	15397594	PRJEB3137	37445035417	384028778	/	/	/	NEXTGEN
22	Africa	Morocco	Local populations	LOCA	MOOA-Q8-3248	10.8976	0.964695	0.981148	Landraces	10716942	15398536	PRJEB3137	36034253358	365385764	/	/	/	NEXTGEN
22	Africa	Morocco	Local populations	LOCA	MOOA-S4-3009	10.4435	0.965114	0.982644	Landraces	10918096	15389250	PRJEB3137	35712420937	363807024	/	/	/	NEXTGEN
22	Africa	Morocco	Local populations	LOCA	MOOA-S5-3046	10.1382	0.965981	0.984994	Landraces	11537516	15419177	PRJEB3137	34550385410	350470952	/	/	/	NEXTGEN
22	Africa	Morocco	Local populations	LOCA	MOOA-S5-3051	11.921	0.969951	0.971332	Landraces	11596295	15519695	PRJEB3137	39612538960	397668648	/	/	/	NEXTGEN
22	Africa	Morocco	Local populations	LOCA	MOOA-S6-3015	10.7247	0.966896	0.982394	Landraces	11654895	15428781	PRJEB3137	37507911870	384261058	/	/	/	NEXTGEN
22	Africa	Morocco	Local populations	LOCA	MOOA-S7-3083	10.5986	0.966483	0.981251	Landraces	11638498	15446047	PRJEB3137	35668739149	362744240	/	/	/	NEXTGEN
22	Africa	Morocco	Local populations	LOCA	MOOA-S8-2250	11.2014	0.966949	0.982777	Landraces	11722488	15453982	PRJEB3137	37971142159	387803004	/	/	/	NEXTGEN
22	Africa	Morocco	Local populations	LOCA	MOOA-T4-3056	11.2938	0.966904	0.981895	Landraces	11364344	15453633	PRJEB3137	38507181124	392493850	/	/	/	NEXTGEN
22	Africa	Morocco	Local populations	LOCA	MOOA-T6-3044	10.8782	0.967151	0.979739	Landraces	11610422	15429220	PRJEB3137	37479596945	386900828	/	/	/	NEXTGEN
22	Africa	Morocco	Local populations	LOCA	MOOA-U5-3029	11.3378	0.967204	0.978971	Landraces	11724954	15462807	PRJEB3137	38720450407	394683006	/	/	/	NEXTGEN
22	Africa	Morocco	Local populations	LOCA	MOOA-U7-3116	11.3058	0.96681	0.984605	Landraces	11442529	15466304	PRJEB3137	38574199713	390497638	/	/	/	NEXTGEN
22	Africa	Morocco	Local populations	LOCA	MOOA-V10-1097	10.1335	0.965869	0.975273	Landraces	11607988	15424190	PRJEB3137	34555129688	350948676	/	/	/	NEXTGEN
22	Africa	Morocco	Local populations	LOCA	MOOA-V6-3153	11.2984	0.966525	0.98342	Landraces	11645255	15432519	PRJEB3137	39763188570	409781862	/	/	/	NEXTGEN
22	Africa	Morocco	Local populations	LOCA	MOOA-V7-3125	10.9908	0.966384	0.982332	Landraces	11521545	15489112	PRJEB3137	36146184673	362042476	/	/	/	NEXTGEN
22	Africa	Morocco	Local populations	LOCA	MOOA-V8-2281	10.342	0.966557	0.9743	Landraces	11602325	15399942	PRJEB3137	36357280400	374377512	/	/	/	NEXTGEN
22	Africa	Morocco	Local populations	LOCA	MOOA-V9-1147	11.218	0.967349	0.979436	Landraces	11773186	15472155	PRJEB3137	39056119491	396061350	/	/	/	NEXTGEN
22	Africa	Morocco	Local populations	LOCA	MOOA-W10-1157	10.7848	0.966895	0.976717	Landraces	11755783	15462600	PRJEB3137	37441996456	379382978	/	/	/	NEXTGEN
22	Africa	Morocco	Local populations	LOCA	MOOA-W5-3146	12.6361	0.966087	0.984748	Landraces	10838837	15453427	PRJEB3137	43775577882	444778738	/	/	/	NEXTGEN
22	Africa	Morocco	Local populations	LOCA	MOOA-W6-3133	10.063	0.965874	0.984426	Landraces	11583552	15444642	PRJEB3137	32859180861	332044944	/	/	/	NEXTGEN
22	Africa	Morocco	Local populations	LOCA	MOOA-W7-3127	10.9567	0.965793	0.981656	Landraces	11084179	15407516	PRJEB3137	37892577419	385398290	/	/	/	NEXTGEN
22	Africa	Morocco	Local populations	LOCA	MOOA-X10-2305	10.7091	0.966303	0.985236	Landraces	11663643	15448255	PRJEB3137	36116098401	365518794	/	/	/	NEXTGEN
22	Africa	Morocco	Local populations	LOCA	MOOA-X6-2102	10.8393	0.966926	0.983518	Landraces	11719400	15455527	PRJEB3137	37445583492	379793400	/	/	/	NEXTGEN
22	Africa	Morocco	Local populations	LOCA	MOOA-X9-2237	10.1232	0.965573	0.98368	Landraces	11526605	15438929	PRJEB3137	33059405335	331940676	/	/	/	NEXTGEN
22	Africa	Morocco	Local populations	LOCA	MOOA-X9-2243	11.1521	0.966932	0.981994	Landraces	11715637	15446336	PRJEB3137	38147990457	388125544	/	/	/	NEXTGEN
22	Africa	Morocco	Local populations	LOCA	MOOA-Y10-2233	11.1059	0.966526	0.98189	Landraces	11652471	15432598	PRJEB3137	38196598983	388561960	/	/	/	NEXTGEN
22	Africa	Morocco	Local populations	LOCA	MOOA-Y6-2048	10.7803	0.966675	0.984323	Landraces	11672076	15447659	PRJEB3137	36833249159	372503284	/	/	/	NEXTGEN
22	Africa	Morocco	Local populations	LOCA	MOOA-Z10-2215	10.7506	0.969317	0.97881	Landraces	11575518	15470080	PRJEB3137	36324971805	367871738	/	/	/	NEXTGEN
22	Africa	Morocco	Local populations	LOCA	MOOA-Z11-2204	10.6302	0.967079	0.980227	Landraces	11436171	15447932	PRJEB3137	36851600078	378984762	/	/	/	NEXTGEN
22	Africa	Morocco	Local populations	LOCA	MOOA-Z5-2082	10.3002	0.96623	0.981033	Landraces	11636510	15412242	PRJEB3137	37428132556	382192692	/	/	/	NEXTGEN
22	Africa	Morocco	Local populations	LOCA	MOOA-Z7-2012	10.5261	0.966723	0.974664	Landraces	11621932	15433694	PRJEB3137	37047841777	381440232	/	/	/	NEXTGEN
22	Africa	Morocco	Local populations	LOCA	MOOA-Z9-2158	10.8931	0.966841	0.979006	Landraces	11615251	15446687	PRJEB3137	37733057279	388480828	/	/	/	NEXTGEN
23	Africa	Morocco	Ouled Djellal	OULE	MOOA-Z9-2154	11.3687	0.967099	0.981436	Landraces	11741572	15469435	PRJEB3137	38759108101	392741438	/	/	/	Alberto et al. (2018)
23	Africa	Morocco	Ouled Djellal	OULE	MOOA-U6-3273	11.2689	0.965742	0.989484	Landraces	11244875	15444728	PRJEB3137	37364474060	376776436	/	/	/	NEXTGEN
23	Africa	Morocco	Ouled Djellal	OULE	MOOA-Y8-2142	10.3452	0.967052	0.974823	Landraces	11550830	15414456	PRJEB3137	36534063678	381835296	/	/	/	NEXTGEN
23	Africa	Morocco	Ouled Djellal	OULE	MOOA-Z10-2212	10.9649	0.970035	0.98072	Landraces	11569563	15464491	PRJEB3137	38986654914	402623440	/	/	/	NEXTGEN
23	Africa	Morocco	Ouled Djellal	OULE	MOOA-Z6-2039	11.1318	0.966805	0.980191	Landraces	11643324	15427841	PRJEB3137	39793845547	406091664	/	/	/	NEXTGEN
23	Africa	Morocco	Ouled Djellal	OULE	MOOA-Y5-2077	11.0841	0.966739	0.982876	Landraces	11522500	15451252	PRJEB3137	39826183085	405553266	/	/	/	NEXTGEN
24	Africa	Morocco	Sardi	SARD	MOOA-O11-0271	11.245	0.96982	0.983079	Landraces	11584297	15476258	PRJEB3137	38115931440	386748034	/	/	/	Alberto et al. (2018).
24	Africa	Morocco	Sardi	SARD	MOOA-Q12-0163	12.0168	0.967699	0.981292	Landraces	11779814	15486011	PRJEB3137	41706388651	424724880	/	/	/	Alberto et al. (2018).
24	Africa	Morocco	Sardi	SARD	MOOA-AA6-2036	10.3794	0.966284	0.982717	Landraces	11694312	15451752	PRJEB3137	35100483241	354998086	/	/	/	NEXTGEN
24	Africa	Morocco	Sardi	SARD	MOOA-K17-1375	10.8467	0.966969	0.980253	Landraces	11689090	15459429	PRJEB3137	38208589542	388220464	/	/	/	NEXTGEN
24	Africa	Morocco	Sardi	SARD	MOOA-L11-0291	11.3139	0.970216	0.980978	Landraces	11544953	15504758	PRJEB3137	37652617825	378620440	/	/	/	NEXTGEN
24	Africa	Morocco	Sardi	SARD	MOOA-L12-0351	12.3653	0.967877	0.984172	Landraces	11904208	15515826	PRJEB3137	41033343933	414723314	/	/	/	NEXTGEN
24	Africa	Morocco	Sardi	SARD	MOOA-L13-0315	11.6828	0.967404	0.978463	Landraces	11818366	15478952	PRJEB3137	39536372554	397923178	/	/	/	NEXTGEN
24	Africa	Morocco	Sardi	SARD	MOOA-M10-3204	10.1436	0.966388	0.981725	Landraces	11615746	15449706	PRJEB3137	34228069550	346174622	/	/	/	NEXTGEN
24	Africa	Morocco	Sardi	SARD	MOOA-M11-0276	11.2214	0.966975	0.975719	Landraces	11745679	15475635	PRJEB3137	37088761117	372672642	/	/	/	NEXTGEN
24	Africa	Morocco	Sardi	SARD	MOOA-M12-0323	12.4324	0.968079	0.979365	Landraces	11756389	15504045	PRJEB3137	42399698529	427481918	/	/	/	NEXTGEN
24	Africa	Morocco	Sardi	SARD	MOOA-M13-0303	11.5014	0.968552	0.984668	Landraces	11805268	15481353	PRJEB3137	39457908662	404723674	/	/	/	NEXTGEN
24	Africa	Morocco	Sardi	SARD	MOOA-M14-0421	12.6752	0.971186	0.984458	Landraces	11808969	15525126	PRJEB3137	45335298163	462478540	/	/	/	NEXTGEN
24	Africa	Morocco	Sardi	SARD	MOOA-N10-3188	10.2543	0.965713	0.983659	Landraces	11618039	15423754	PRJEB3137	34238312824	347515408	/	/	/	NEXTGEN
24	Africa	Morocco	Sardi	SARD	MOOA-N11-0301	11.2329	0.966214	0.978943	Landraces	11485743	15451066	PRJEB3137	37315720311	374762328	/	/	/	NEXTGEN
24	Africa	Morocco	Sardi	SARD	MOOA-O10-3264	11.1651	0.966439	0.978086	Landraces	11595657	15436839	PRJEB3137	38352693369	391419518	/	/	/	NEXTGEN
24	Africa	Morocco	Sardi	SARD	MOOA-O12-0254	10.806	0.966876	0.977994	Landraces	11704597	15463835	PRJEB3137	37113324280	377595256	/	/	/	NEXTGEN
24	Africa	Morocco	Sardi	SARD	MOOA-O13-0367	13.037	0.967383	0.984585	Landraces	11522843	15497040	PRJEB3137	43629796075	442368384	/	/	/	NEXTGEN
24	Africa	Morocco	Sardi	SARD	MOOA-P10-3252	10.2447	0.965883	0.982037	Landraces	11619589	15430789	PRJEB3137	34417666580	350506346	/	/	/	NEXTGEN
24	Africa	Morocco	Sardi	SARD	MOOA-P11-0191	12.2781	0.967946	0.979471	Landraces	11757373	15475895	PRJEB3137	44089621975	449803944	/	/	/	NEXTGEN
24	Africa	Morocco	Sardi	SARD	MOOA-P8-3229	12.2062	0.966346	0.988219	Landraces	11098426	15459625	PRJEB3137	41626708670	421376282	/	/	/	NEXTGEN
24	Africa	Morocco	Sardi	SARD	MOOA-P9-3170	11.3652	0.966371	0.985927	Landraces	11643109	15459866	PRJEB3137	37828428107	381260838	/	/	/	NEXTGEN
24	Africa	Morocco	Sardi	SARD	MOOA-Q10-0118	11.3899	0.966595	0.98332	Landraces	11321989	15446540	PRJEB3137	39148333306	399838364	/	/	/	NEXTGEN
24	Africa	Morocco	Sardi	SARD	MOOA-Q11-0159	10.2657	0.966062	0.975129	Landraces	11492350	15421320	PRJEB3137	36689516888	374443320	/	/	/	NEXTGEN
24	Africa	Morocco	Sardi	SARD	MOOA-R11-0146	10.4566	0.966531	0.978377	Landraces	11579920	15442312	PRJEB3137	36215960162	371862834	/	/	/	NEXTGEN
24	Africa	Morocco	Sardi	SARD	MOOA-V11-0062	11.0375	0.965967	0.982564	Landraces	11173752	15427067	PRJEB3137	38734925260	395442810	/	/	/	NEXTGEN
24	Africa	Morocco	Sardi	SARD	MOOA-X7-2066	10.3539	0.96639	0.980281	Landraces	11544794	15402637	PRJEB3137	40025900150	411323606	/	/	/	NEXTGEN
25	Africa	Morocco	Timahdite	TIMA	MOOA-S11-0138	11.0795	0.966766	0.976429	Landraces	11657903	15438831	PRJEB3137	39235069273	398852248	/	/	/	Alberto et al. (2018)
25	Africa	Morocco	Timahdite	TIMA	MOOA-T10-0238	12.6061	0.971252	0.981643	Landraces	11526930	15508183	PRJEB3137	45168265135	461061464	/	/	/	Alberto et al. (2018)
25	Africa	Morocco	Timahdite	TIMA	MOOA-R9-0196	10.1333	0.966634	0.982757	Landraces	11524001	15400536	PRJEB3137	35881911887	368902338	/	/	/	NEXTGEN
25	Africa	Morocco	Timahdite	TIMA	MOOA-S10-0227	12.1493	0.968078	0.98238	Landraces	11830117	15476836	PRJEB3137	43075217957	439250330	/	/	/	NEXTGEN
25	Africa	Morocco	Timahdite	TIMA	MOOA-Q9-0169	12.0649	0.968152	0.981678	Landraces	11782004	15479568	PRJEB3137	42864085992	437918670	/	/	/	NEXTGEN
25	Africa	Morocco	Timahdite	TIMA	MOOA-T8-2262	10.695	0.966789	0.97845	Landraces	11596777	15442364	PRJEB3137	36759914678	375821926	/	/	/	NEXTGEN
25	Africa	Morocco	Timahdite	TIMA	MOOA-T9-0213	11.7789	0.971511	0.981984	Landraces	11604400	15468523	PRJEB3137	41859024253	437595792	/	/	/	NEXTGEN
25	Africa	Morocco	Timahdite	TIMA	MOOA-T9-0218	11.5382	0.967751	0.98139	Landraces	11746468	15470085	PRJEB3137	41100613472	419337572	/	/	/	NEXTGEN
25	Africa	Morocco	Timahdite	TIMA	MOOA-U8-2266	10.9341	0.967085	0.978178	Landraces	11664298	15452007	PRJEB3137	36668077497	374870762	/	/	/	NEXTGEN
25	Africa	Morocco	Timahdite	TIMA	MOOA-U9-1108	10.0701	0.969214	0.974919	Landraces	11525901	15472865	PRJEB3137	34207107831	346147502	/	/	/	NEXTGEN
25	Africa	Morocco	Timahdite	TIMA	MOOA-V8-2274	10.9904	0.966818	0.979722	Landraces	11681738	15454795	PRJEB3137	38025882057	385730420	/	/	/	NEXTGEN
25	Africa	Morocco	Timahdite	TIMA	MOOA-V8-2279	10.7634	0.966668	0.980737	Landraces	11638995	15446460	PRJEB3137	37112870759	376646096	/	/	/	NEXTGEN
25	Africa	Morocco	Timahdite	TIMA	MOOA-S9-0210	10.1272	0.966178	0.979271	Landraces	11319929	15387704	PRJEB3137	37609591408	388241678	/	/	/	NEXTGEN
25	Africa	Morocco	unknown	UNKN	MOOA-NN-9999	10.462	0.96557	0.984245	Landraces	11285211	15436213	PRJEB3137	34548148609	350365428	/	/	/	NEXTGEN
26	Central-and-East Asia	Monglia	Bayad sheep	BAY	BA42	18.1664	0.963795	0.97831	Landraces	12227198	15643031	/	76305482100	508703214	42.91	97.74	94.66	This Study
26	Central-and-East Asia	Monglia	Bayad sheep	BAY	BA49	17.2261	0.963661	0.976818	Landraces	12210614	15608377	/	74653310700	497688738	42.92	97.63	94.39	This Study
26	Central-and-East Asia	Monglia	Bayad sheep	BAY	BA60	14.3211	0.965677	0.977697	Landraces	12032894	15634656	PRJNA645671	60452006400	403013376	42.84	97.47	94.09	Deng et al. 2020
27	Central-and-East Asia	Monglia	Darkhad sheep	DAR	MG13	15.5545	0.962888	0.978234	Landraces	12168665	15621161	/	65161650600	434411004	42.73	97.66	94.47	This Study
27	Central-and-East Asia	Monglia	Darkhad sheep	DAR	MG17	16.9459	0.963404	0.976883	Landraces	12149520	15635420	/	70131538800	467543592	42.98	97.59	94.25	This Study
27	Central-and-East Asia	Monglia	Darkhad sheep	DAR	MG23	16.1023	0.962824	0.976804	Landraces	12154443	15621962	/	67360568700	449070458	42.57	97.69	94.58	This Study
28	Central-and-East Asia	Monglia	Barga sheep	BAG	MG363	15.5294	0.962995	0.975024	Landraces	11973102	15614811	/	66034216800	440228112	43.04	97.56	94.36	This Study
28	Central-and-East Asia	Monglia	Barga sheep	BAG	MG366	15.3666	0.966243	0.9765	Landraces	12028795	15639264	PRJNA645671	66518107500	443454050	43.03	97.59	94.43	Deng et al. 2020
28	Central-and-East Asia	Monglia	Barga sheep	BAG	MG367	16.5717	0.966305	0.975657	Landraces	11977009	15645506	PRJNA645671	66928900800	446192672	43.09	98.15	95.57	Deng et al. 2020
29	Central-and-East Asia	Monglia	Khotont sheep	KHO	KH338	15.7239	0.963531	0.978051	Improved	12169894	15622331	/	65834915100	438899434	42.77	97.71	94.62	This Study
29	Central-and-East Asia	Monglia	Khotont sheep	KHO	KH340	15.3428	0.96357	0.979232	Improved	12149267	15614965	/	68612441700	457416278	42.77	97.01	93.08	This Study
29	Central-and-East Asia	Monglia	Khotont sheep	KHO	KH348	14.2199	0.965404	0.97862	Improved	12043230	15606491	PRJNA645671	64369191600	429127944	42.93	97.01	93.1	Deng et al. 2020
30	Central-and-East Asia	Monglia	Tamir sheep	TAM	TA282	16.0627	0.963105	0.97799	Landraces	12187773	15624824	/	66807674100	445384494	42.56	97.72	94.63	This Study
30	Central-and-East Asia	Monglia	Tamir sheep	TAM	TA298	15.1875	0.962302	0.976829	Landraces	12160279	15599651	/	62522991300	416819942	42.79	97.83	94.81	This Study
30	Central-and-East Asia	Monglia	Tamir sheep	TAM	TA304	16.4949	0.966591	0.976527	Landraces	12140452	15663328	PRJNA645671	69061159800	460407732	42.95	97.9	94.97	Deng et al. 2020
31	Central-and-East Asia	China	Small Tailed Han sheep	SXW	SXW30	22.0363	0.965126	0.984591	Landraces	12183058	15677539	PRJNA624020	88016394900	586775966	43.51	95.39	89.01	Li et al. 2020
31	Central-and-East Asia	China	Small Tailed Han sheep	SXW	SXW19	20.0949	0.964919	0.983097	Landraces	12168769	15662376	PRJNA624020	87100320600	580668804	43.91	93.94	85.87	Li et al. 2020
31	Central-and-East Asia	China	Small Tailed Han sheep	SXW	SXW29	19.1918	0.964276	0.984494	Landraces	12184275	15657431	PRJNA624020	80303301000	535355340	43.94	94.83	87.8	Li et al. 2020
31	Central-and-East Asia	China	Small Tailed Han sheep	SXW	SXW16	18.957	0.964404	0.982298	Landraces	12226856	15661265	PRJNA624020	78813378000	525422520	43.95	94.95	88.2	Li et al. 2020
31	Central-and-East Asia	China	Small Tailed Han sheep	SXW	SXW17	20.5692	0.965329	0.983111	Landraces	12154006	15672092	PRJNA624020	88242286800	588281912	43.61	94.09	86.2	Li et al. 2020
31	Central-and-East Asia	China	Small Tailed Han sheep	SXW	SXW20	20.4102	0.965319	0.983033	Landraces	12173704	15671359	PRJNA624020	85689421800	571262812	43.59	94.44	86.83	Li et al. 2020
31	Central-and-East Asia	China	Small Tailed Han sheep	SXW	SXW23	21.2437	0.965931	0.981402	Landraces	12334678	15687369	PRJNA624020	88129475400	587529836	44.02	95.05	88.16	Li et al. 2020
31	Central-and-East Asia	China	Small Tailed Han sheep	SXW	SXW25	20.5507	0.964946	0.983992	Landraces	12122217	15671749	PRJNA624020	86778202200	578521348	44.22	95.04	88.34	Li et al. 2020
31	Central-and-East Asia	China	Small Tailed Han sheep	SXW	SXW26	21.7291	0.965344	0.983722	Landraces	12247649	15664896	PRJNA624020	90324871800	602165812	43.5	94.63	87.52	Li et al. 2020
31	Central-and-East Asia	China	Small Tailed Han sheep	SXW	SXW28	21.2245	0.964834	0.983507	Landraces	12107755	15655348	PRJNA624020	87352585200	582350568	43.65	94.95	88.03	Li et al. 2020
32	Central-and-East Asia	China	Wadi sheep	WDS	WDS123	18.0184	0.956663	0.988117	Landraces	11932424	15462439	PRJNA624020	109870633800	732470892	40.07	98.48	96.51	Li et al. 2020
32	Central-and-East Asia	China	Wadi sheep	WDS	WDS14	16.7344	0.956587	0.987443	Landraces	12001890	15462416	PRJNA624020	109293887700	728625918	39.58	98.49	96.515	Li et al. 2020
32	Central-and-East Asia	China	Wadi sheep	WDS	WDS109	21.4152	0.955005	0.98722	Landraces	11966423	15433030	PRJNA624020	99900723900	666004826	38.82	98.285	95.93	Li et al. 2020
32	Central-and-East Asia	China	Wadi sheep	WDS	WDS112	18.3601	0.955136	0.987938	Landraces	11450811	15427432	PRJNA624020	100845877800	672305852	38.965	98.36	96.09	Li et al. 2020
32	Central-and-East Asia	China	Wadi sheep	WDS	WDS149	23.1148	0.963154	0.988037	Landraces	12148083	15562159	PRJNA624020	106109617200	707397448	40.575	96.955	92.66	Li et al. 2020
32	Central-and-East Asia	China	Wadi sheep	WDS	WDS53	19.6513	0.962309	0.988114	Landraces	11973945	15558339	PRJNA624020	94988483700	633256558	41.02	97.6	93.76	Li et al. 2020
32	Central-and-East Asia	China	Wadi sheep	WDS	WDS60	17.9317	0.96194	0.987855	Landraces	11972214	15540383	PRJNA624020	91118180700	607454538	41.42	96.74	91.65	Li et al. 2020
32	Central-and-East Asia	China	Wadi sheep	WDS	WDS115	21.3264	0.956878	0.987847	Landraces	11993377	15467721	PRJNA645671	/	320646693	/	/	/	Deng et al. 2020
32	Central-and-East Asia	China	Wadi sheep	WDS	WDS121	25.3404	0.957931	0.987359	Landraces	12056737	15500091	PRJNA645671	/	402851653	/	/	/	Deng et al. 2020
32	Central-and-East Asia	China	Wadi sheep	WDS	WDS50	25.9277	0.96426	0.988125	Landraces	12245678	15607969	PRJNA645671	/	413919262	/	/	/	Deng et al. 2020
32	Central-and-East Asia	China	Wadi sheep	WDS	WDS102	22.5885	0.95636	0.987857	Landraces	12025349	15473028	PRJNA624020	93804088800	625360592	39.92	98.285	95.895	Li et al. 2020
32	Central-and-East Asia	China	Wadi sheep	WDS	WDS148	20.1647	0.96219	0.987912	Landraces	11965578	15544755	PRJNA624020	89909758500	599398390	40.345	96.94	92.645	Li et al. 2020
32	Central-and-East Asia	China	Wadi sheep	WDS	WDS163	22.6269	0.963283	0.988707	Landraces	12079618	15568227	PRJNA624020	107965641900	719770946	41.015	97.02	92.77	Li et al. 2020
32	Central-and-East Asia	China	Wadi sheep	WDS	WDS65	20.8575	0.963737	0.988223	Landraces	12109945	15569304	/	#N/A	#N/A	#N/A	#N/A	#N/A	This Study
32	Central-and-East Asia	China	Wadi sheep	WDS	WDS96	18.8662	0.962873	0.988207	Landraces	11955892	15559702	/	#N/A	#N/A	#N/A	#N/A	#N/A	This Study
32	Central-and-East Asia	China	Wadi sheep	WDS	WDS98	19.5001	0.962745	0.988673	Landraces	12135310	15556342	/	#N/A	#N/A	#N/A	#N/A	#N/A	This Study
32	Central-and-East Asia	China	Wadi sheep	WDS	WDS201	22.1286	0.962614	0.987809	Landraces	11891103	15548167	/	#N/A	#N/A	#N/A	#N/A	#N/A	This Study
32	Central-and-East Asia	China	Wadi sheep	WDS	WDS202	28.0107	0.964917	0.988296	Landraces	12177783	15619392	/	#N/A	#N/A	#N/A	#N/A	#N/A	This Study
32	Central-and-East Asia	China	Wadi sheep	WDS	WDS150	22.309	0.96497	0.987908	Landraces	12158057	15595052	/	#N/A	#N/A	#N/A	#N/A	#N/A	This Study
32	Central-and-East Asia	China	Wadi sheep	WDS	WDS108	19.2909	0.955734	0.98852	Landraces	11840226	15388414	/	#N/A	#N/A	#N/A	#N/A	#N/A	This Study
33	Central-and-East Asia	China	Sishui Fur sheep	SSS	SSS44	17.3625	0.965954	0.985032	Landraces	11457181	15638288	PRJNA624020	77841619800	518944132	44.17	94.32	87.16	Li et al. 2020
33	Central-and-East Asia	China	Sishui Fur sheep	SSS	SSS45	17.9116	0.96694	0.985085	Landraces	11867802	15664502	PRJNA624020	80213840700	534758938	44	94.37	87.27	Li et al. 2020
33	Central-and-East Asia	China	Sishui Fur sheep	SSS	SSS46	17.4735	0.966077	0.985162	Landraces	11387926	15639471	PRJNA624020	78380874000	522539160	43.91	94.29	87.06	Li et al. 2020
33	Central-and-East Asia	China	Sishui Fur sheep	SSS	SSS32	17.9191	0.967704	0.984464	Landraces	12046283	15677790	PRJNA624020	78814664700	525431098	43.7	94.41	87.36	Li et al. 2020
33	Central-and-East Asia	China	Sishui Fur sheep	SSS	SSS35	17.3084	0.967124	0.98358	Landraces	12107655	15659900	PRJNA624020	78069359100	520462394	44.3	94.52	87.5	Li et al. 2020
33	Central-and-East Asia	China	Sishui Fur sheep	SSS	SSS37	17.6502	0.967871	0.983296	Landraces	12074300	15686105	PRJNA624020	78597598200	523983988	43.88	94.12	86.8	Li et al. 2020
33	Central-and-East Asia	China	Sishui Fur sheep	SSS	SSS39	17.3421	0.967756	0.982642	Landraces	12094853	15687139	PRJNA624020	78456791400	523045276	43.98	94.09	86.77	Li et al. 2020
33	Central-and-East Asia	China	Sishui Fur sheep	SSS	SSS40	17.4475	0.967236	0.984107	Landraces	12037549	15671130	PRJNA624020	78314918400	522099456	43.89	94.22	86.98	Li et al. 2020
33	Central-and-East Asia	China	Sishui Fur sheep	SSS	SSS41	17.7	0.967345	0.981745	Landraces	11729898	15672302	PRJNA624020	77921746500	519478310	43.64	94.36	87.19	Li et al. 2020
33	Central-and-East Asia	China	Sishui Fur sheep	SSS	SSS43	17.7851	0.96698	0.983811	Landraces	11686209	15663619	PRJNA624020	79131132900	527540886	44.08	94.36	87.17	Li et al. 2020
34	Central-and-East Asia	China	Large Tailed Han sheep	HDW	HDW47	17.6975	0.964232	0.98555	Landraces	12109122	15646097	PRJNA624020	79256279400	528375196	43.98	94.33	87.2	Li et al. 2020
34	Central-and-East Asia	China	Large Tailed Han sheep	HDW	HDW51	17.9558	0.964201	0.984072	Landraces	12143850	15642707	PRJNA624020	80041860600	533612404	43.63	94.06	86.56	Li et al. 2020
34	Central-and-East Asia	China	Large Tailed Han sheep	HDW	HDW52	18.4005	0.964989	0.985903	Landraces	12196974	15660360	PRJNA624020	83428612500	556190750	43.89	94	86.47	Li et al. 2020
34	Central-and-East Asia	China	Large Tailed Han sheep	HDW	HDW48	18.1767	0.964543	0.984715	Landraces	12072854	15656303	PRJNA624020	80081882700	533879218	43.79	94.42	87.33	Li et al. 2020
34	Central-and-East Asia	China	Large Tailed Han sheep	HDW	HDW49	18.526	0.964575	0.984631	Landraces	12129182	15647873	PRJNA624020	80696511000	537976740	43.38	94.75	87.91	Li et al. 2020
34	Central-and-East Asia	China	Large Tailed Han sheep	HDW	HDW50	17.1951	0.96372	0.981665	Landraces	11969466	15607072	PRJNA624020	76432250100	509548334	43.23	93.31	85	Li et al. 2020
34	Central-and-East Asia	China	Large Tailed Han sheep	HDW	HDW54	17.3478	0.963875	0.985373	Landraces	12093745	15625897	PRJNA624020	80647409400	537649396	44.1	93.66	85.8	Li et al. 2020
34	Central-and-East Asia	China	Large Tailed Han sheep	HDW	HDW56	17.6127	0.964051	0.986359	Landraces	12160888	15631939	PRJNA624020	80167086900	534447246	43.72	93.88	86.22	Li et al. 2020
34	Central-and-East Asia	China	Large Tailed Han sheep	HDW	HDW59	17.5663	0.964201	0.98542	Landraces	12109646	15631705	PRJNA624020	79873501800	532490012	43.59	93.87	86.22	Li et al. 2020
34	Central-and-East Asia	China	Large Tailed Han sheep	HDW	HDW60	17.835	0.964286	0.985053	Landraces	12045023	15639645	PRJNA624020	80298543900	535323626	43.62	94.09	86.7	Li et al. 2020
35	Central-and-East Asia	China	Hu sheep	HUS	HU62	18.1317	0.964418	0.984199	Landraces	12155003	15639008	PRJNA624020	83358204600	555721364	43.86	94.13	86.7	Li et al. 2020
35	Central-and-East Asia	China	Hu sheep	HUS	HU65	17.4223	0.963722	0.985116	Landraces	12055981	15620089	PRJNA624020	79573227300	530488182	44.33	94.2	86.93	Li et al. 2020
35	Central-and-East Asia	China	Hu sheep	HUS	HU69	17.753	0.964361	0.985866	Landraces	12066334	15640169	PRJNA624020	80272099200	535147328	44.01	94.06	86.67	Li et al. 2020
35	Central-and-East Asia	China	Hu sheep	HUS	HU63	17.8746	0.964392	0.983284	Landraces	12117537	15638187	PRJNA624020	82239071400	548260476	43.63	94.06	86.66	Li et al. 2020
35	Central-and-East Asia	China	Hu sheep	HUS	HU64	17.7019	0.964033	0.9849	Landraces	12100915	15625804	PRJNA624020	80793239100	538621594	44.07	94.14	86.89	Li et al. 2020
35	Central-and-East Asia	China	Hu sheep	HUS	HU66	17.8544	0.964015	0.984012	Landraces	12098763	15620516	PRJNA624020	79658493900	531056626	43.47	94.15	86.81	Li et al. 2020
35	Central-and-East Asia	China	Hu sheep	HUS	HU68	17.4747	0.964021	0.984886	Landraces	12077463	15616987	PRJNA624020	80450895300	536339302	43.75	93.88	86.32	Li et al. 2020
35	Central-and-East Asia	China	Hu sheep	HUS	HU73	17.0783	0.963917	0.983661	Landraces	11976412	15630004	PRJNA624020	79067306700	527115378	43.9	93.5	85.63	Li et al. 2020
35	Central-and-East Asia	China	Hu sheep	HUS	HU75	17.8943	0.964532	0.98537	Landraces	12138384	15644485	PRJNA624020	80627361900	537515746	43.81	93.85	86.19	Li et al. 2020
35	Central-and-East Asia	China	Hu sheep	HUS	HU76	18.008	0.964032	0.985649	Landraces	12077323	15627339	PRJNA624020	81402580500	542683870	44.05	93.88	86.33	Li et al. 2020
36	Central-and-East Asia	China	Tan sheep	TAN	TAN79	19.2256	0.964644	0.984752	Landraces	12106683	15654063	PRJNA624020	84005523600	560036824	43.53	94.23	86.9	Li et al. 2020
36	Central-and-East Asia	China	Tan sheep	TAN	TAN86	20.1103	0.964615	0.985866	Landraces	12080012	15653758	PRJNA624020	82726782300	551511882	43	94.69	87.69	Li et al. 2020
36	Central-and-East Asia	China	Tan sheep	TAN	TAN87	18.7046	0.96421	0.985915	Landraces	12104563	15635958	PRJNA624020	77743261200	518288408	43.56	94.55	87.41	Li et al. 2020
36	Central-and-East Asia	China	Tan sheep	TAN	TAN78	18.7502	0.964375	0.983411	Landraces	12081394	15648924	PRJNA624020	80105661300	534037742	43.37	94.41	87.21	Li et al. 2020
36	Central-and-East Asia	China	Tan sheep	TAN	TAN80	19.3327	0.964248	0.985049	Landraces	12133415	15647854	PRJNA624020	78808538100	525390254	43	94.81	87.94	Li et al. 2020
36	Central-and-East Asia	China	Tan sheep	TAN	TAN82	19.062	0.964427	0.985845	Landraces	12195450	15644433	PRJNA624020	77661363000	517742420	43.17	94.59	87.49	Li et al. 2020
36	Central-and-East Asia	China	Tan sheep	TAN	TAN88	20.4197	0.964812	0.985665	Landraces	12154217	15659164	PRJNA624020	83278554900	555190366	42.99	94.69	87.78	Li et al. 2020
36	Central-and-East Asia	China	Tan sheep	TAN	TAN89	18.8218	0.964427	0.984909	Landraces	12146839	15643014	PRJNA624020	78967532100	526450214	43.11	94.39	87.25	Li et al. 2020
36	Central-and-East Asia	China	Tan sheep	TAN	TAN90	19.3548	0.964586	0.984924	Landraces	12171263	15643962	PRJNA624020	80371773900	535811826	43.16	94.59	87.53	Li et al. 2020
36	Central-and-East Asia	China	Tan sheep	TAN	TAN91	19.9224	0.964	0.985536	Landraces	12096685	15634665	PRJNA624020	84026041500	560173610	43.44	94.6	87.56	Li et al. 2020
37	Central-and-East Asia	China	Altay sheep	ALS	AL117	19.553	0.965072	0.986764	Landraces	12303877	15668808	PRJNA624020	79855767900	532371786	43.56	94.75	87.73	Li et al. 2020
37	Central-and-East Asia	China	Altay sheep	ALS	AL118	22.5239	0.965636	0.985909	Landraces	12065996	15679293	PRJNA624020	92241279300	614941862	43.48	94.75	87.78	Li et al. 2020
37	Central-and-East Asia	China	Altay sheep	ALS	AL119	20.5788	0.965112	0.986676	Landraces	12302152	15670056	PRJNA624020	82961742900	553078286	43.61	95	88.25	Li et al. 2020
37	Central-and-East Asia	China	Altay sheep	ALS	AL109	20.1406	0.96473	0.98503	Landraces	12248705	15657151	PRJNA624020	83167425600	554449504	43.02	94.59	87.52	Li et al. 2020
37	Central-and-East Asia	China	Altay sheep	ALS	AL111	18.3895	0.964398	0.986488	Landraces	12230308	15644218	PRJNA624020	80046952800	533646352	43.55	93.56	85.71	Li et al. 2020
37	Central-and-East Asia	China	Altay sheep	ALS	AL113	18.9505	0.964457	0.986118	Landraces	12232712	15646601	PRJNA624020	79745512200	531636748	43.28	94.05	86.63	Li et al. 2020
37	Central-and-East Asia	China	Altay sheep	ALS	AL114	18.8889	0.963503	0.986319	Landraces	12017350	15621587	PRJNA624020	81077726100	540518174	43.62	93.88	86.27	Li et al. 2020
37	Central-and-East Asia	China	Altay sheep	ALS	AL115	18.6279	0.964399	0.987112	Landraces	12230122	15639598	PRJNA624020	80941428600	539609524	43.33	93.16	85	Li et al. 2020
37	Central-and-East Asia	China	Altay sheep	ALS	AL116	19.1305	0.964941	0.986838	Landraces	12268481	15657194	PRJNA624020	81556398000	543709320	43.22	93.59	85.76	Li et al. 2020
37	Central-and-East Asia	China	Altay sheep	ALS	AL120	19.4158	0.964478	0.986601	Landraces	12240872	15650535	PRJNA624020	79863221700	532421478	43.73	94.67	87.61	Li et al. 2020
38	Central-and-East Asia	China	Bashibai sheep	BSB	BSB123	19.398	0.964841	0.98622	Landraces	12110840	15659269	PRJNA624020	80041370700	533609138	43.89	94.49	87.31	Li et al. 2020
38	Central-and-East Asia	China	Bashibai sheep	BSB	BSB126	19.3911	0.965353	0.986178	Landraces	12226273	15677873	PRJNA624020	79903719900	532691466	43.5	94.36	87.11	Li et al. 2020
38	Central-and-East Asia	China	Bashibai sheep	BSB	BSB128	21.0277	0.965333	0.9866	Landraces	12223537	15672453	PRJNA624020	86450826900	576338846	43.84	94.67	87.62	Li et al. 2020
38	Central-and-East Asia	China	Bashibai sheep	BSB	BSB129	20.2682	0.964978	0.986729	Landraces	12112314	15661638	PRJNA624020	82922791500	552818610	43.4	94.56	87.47	Li et al. 2020
38	Central-and-East Asia	China	Bashibai sheep	BSB	BSB130	20.2154	0.965871	0.98512	Landraces	14175617	15676267	PRJNA624020	82106373000	547375820	43.38	94.69	87.64	Li et al. 2020
38	Central-and-East Asia	China	Bashibai sheep	BSB	BSB136	19.3117	0.964391	0.986856	Landraces	12090806	15653243	PRJNA624020	78596601000	523977340	43.68	94.86	87.97	Li et al. 2020
38	Central-and-East Asia	China	Bashibai sheep	BSB	BSB137	20.9067	0.965066	0.987101	Landraces	12210940	15668279	PRJNA624020	85718005800	571453372	43.73	94.84	87.96	Li et al. 2020
38	Central-and-East Asia	China	Bashibai sheep	BSB	BSB139	19.5789	0.965133	0.985626	Landraces	13080562	15657757	PRJNA624020	79600471800	530669812	43.3	94.84	87.94	Li et al. 2020
38	Central-and-East Asia	China	Bashibai sheep	BSB	BSB140	20.7406	0.965721	0.986435	Landraces	13473333	15675928	PRJNA624020	85128459300	567523062	43.47	95.23	88.91	Li et al. 2020
38	Central-and-East Asia	China	Bashibai sheep	BSB	BSB141	19.0509	0.964688	0.98673	Landraces	12223569	15665979	PRJNA624020	77389768800	515931792	43.37	95.4	89.19	Li et al. 2020
39	Central-and-East Asia	China	Cele Black sheep	CLS	CLS222	19.6734	0.963929	0.986576	Landraces	11972317	15648727	PRJNA624020	79877954400	532519696	43.28	95.97	90.53	Li et al. 2020
39	Central-and-East Asia	China	Cele Black sheep	CLS	CLS226	19.6347	0.96385	0.98738	Landraces	11984709	15644634	PRJNA624020	79937481600	532916544	43.17	96.19	90.89	Li et al. 2020
39	Central-and-East Asia	China	Cele Black sheep	CLS	CLS234	20.509	0.96427	0.987999	Landraces	12120462	15657995	PRJNA624020	83390660100	555937734	42.66	96.69	91.91	Li et al. 2020
39	Central-and-East Asia	China	Cele Black sheep	CLS	CLS227	19.4359	0.963765	0.987286	Landraces	12135954	15643179	PRJNA624020	80357620200	535717468	43.33	95.83	90.2	Li et al. 2020
39	Central-and-East Asia	China	Cele Black sheep	CLS	CLS228	19.2074	0.963637	0.987004	Landraces	11980930	15641706	PRJNA624020	77697486600	517983244	43	96.31	91.08	Li et al. 2020
39	Central-and-East Asia	China	Cele Black sheep	CLS	CLS233	19.5854	0.964267	0.98638	Landraces	12165228	15663080	PRJNA624020	81153139200	541020928	43.3	95.9	90.28	Li et al. 2020
39	Central-and-East Asia	China	Cele Black sheep	CLS	CLS235	22.1842	0.964773	0.98708	Landraces	12222096	15666531	PRJNA624020	87346128600	582307524	43.78	96.04	90.42	Li et al. 2020
39	Central-and-East Asia	China	Cele Black sheep	CLS	CLSA	20.4034	0.964128	0.986775	Landraces	12199040	15654088	PRJNA624020	80814218100	538761454	43.69	95.84	89.97	Li et al. 2020
39	Central-and-East Asia	China	Cele Black sheep	CLS	CLSB	20.1344	0.964292	0.984453	Landraces	12011086	15655721	PRJNA624020	81698646000	544657640	43.76	95.19	88.81	Li et al. 2020
39	Central-and-East Asia	China	Cele Black sheep	CLS	CLSD	20.3126	0.964475	0.983348	Landraces	12130484	15656047	PRJNA624020	83129271900	554195146	43.76	95.34	89.07	Li et al. 2020
40	Central-and-East Asia	China	Diqing sheep	DQS	DQS15	14.353	0.958666	0.976787	Landraces	11410470	15504517	PRJNA645671	69142490100	460949934	43.07	95.49	89.89	Deng et al. 2020
40	Central-and-East Asia	China	Diqing sheep	DQS	DQS9	13.5744	0.959504	0.973339	Landraces	11860895	15535810	/	62264911200	415099408	43.01	96.39	91.56	This Study
40	Central-and-East Asia	China	Diqing sheep	DQS	DQS16	16.1378	0.960348	0.975179	Landraces	10789853	15552512	PRJNA645671	63900280200	426001868	42.81	96.79	92.45	Deng et al. 2020
41	Central-and-East Asia	China	Tibetan sheep	GMA	GNM327	16.4167	0.960779	0.981359	Landraces	12043448	15561731	/	68401497900	456009986	43.26	96.92	92.77	Chen et al. 2020
41	Central-and-East Asia	China	Tibetan sheep	GMA	GNM330	16.0717	0.961111	0.980682	Landraces	12067955	15579055	/	68062486200	453749908	43.45	96.81	92.64	Chen et al. 2020
41	Central-and-East Asia	China	Tibetan sheep	GMA	GNM341	15.7793	0.963577	0.976075	Landraces	11967941	15587740	PRJNA645671	65276637900	435177586	42.98	97.13	93.29	Deng et al. 2020
42	Central-and-East Asia	China	Kazakh sheep	KAZ	HS50	22.6037	0.960582	0.978973	Landraces	12223685	15582034	/	89133029700	594220198	41.81	97.09	93.36	This Study
42	Central-and-East Asia	China	Kazakh sheep	KAZ	HS51	22.0832	0.962702	0.977989	Landraces	12227015	15614611	/	90320229300	602134862	42.02	96.84	92.89	This Study
42	Central-and-East Asia	China	Kazakh sheep	KAZ	HS56	15.9954	0.961114	0.976444	Landraces	12113344	15567406	/	65804619600	438697464	42.37	96.76	92.41	This Study
43	Central-and-East Asia	China	Hanzhong sheep	HZS	HZS18	14.1961	0.965523	0.974957	Landraces	11821315	15623165	PRJNA645671	63719001900	424793346	43.39	96.63	92.19	Deng et al. 2020
43	Central-and-East Asia	China	Hanzhong sheep	HZS	HZS19	19.5025	0.96191	0.978062	Landraces	12052571	15581628	/	84573734100	563824894	43.29	97.45	93.82	This Study
43	Central-and-East Asia	China	Hanzhong sheep	HZS	HZS1	15.2365	0.959838	0.977925	Landraces	12010448	15545312	/	65669140200	437794268	43.37	97.55	94	This Study
44	Central-and-East Asia	China	Tibetan sheep	SAJ	CJL285	16.2779	0.963599	0.980312	Landraces	11723378	15584882	PRJNA645671	70938003900	472920026	43.8	97.01	92.69	Deng et al. 2020
44	Central-and-East Asia	China	Tibetan sheep	SAJ	CJL289	17.4392	0.960917	0.978929	Landraces	11936408	15565772	/	77103395400	514022636	43.67	97.07	92.97	This Study
44	Central-and-East Asia	China	Tibetan sheep	SAJ	CJL300	15.1251	0.96316	0.972601	Landraces	11820587	15579921	PRJNA645671	68299021500	455326810	43.5	96.96	92.8	Deng et al. 2020
45	Central-and-East Asia	China	Minxian Black Fur sheep	MXS	MXS2	16.3264	0.962774	0.975048	Landraces	11961488	15614930	/	70396535700	469310238	43.49	97.29	93.46	This Study
45	Central-and-East Asia	China	Minxian Black Fur sheep	MXS	MXS30	15.4246	0.962375	0.968002	Landraces	11886754	15590945	/	70242119100	468280794	43.75	96.79	92.54	This Study
45	Central-and-East Asia	China	Minxian Black Fur sheep	MXS	MXS10	18.3076	0.963421	0.975493	Landraces	12202768	15620517	/	72804043800	485360292	42.83	96.84	92.53	This Study
46	Central-and-East Asia	China	Tibetan sheep	SAB	SAB311	17.5622	0.961463	0.979836	Landraces	12033416	15571147	/	74454457200	496363048	43.25	96.81	92.45	This Study
46	Central-and-East Asia	China	Tibetan sheep	SAB	SAB319	17.3544	0.964923	0.976118	Landraces	11905715	15621586	PRJNA645671	73373704200	489158028	43.25	96.87	92.63	Deng et al. 2020
46	Central-and-East Asia	China	Tibetan sheep	SAB	SAB322	18.0465	0.965001	0.980422	Landraces	11931736	15612444	PRJNA645671	75593051400	503953676	43	97.45	93.74	Deng et al. 2020
47	Central-and-East Asia	China	Tengchong sheep	TCS	TCS3	12.1533	0.960722	0.973624	Landraces	11455154	15519430	PRJNA645671	57104624100	380697494	43.86	96.35	91.65	Deng et al. 2020
47	Central-and-East Asia	China	Tengchong sheep	TCS	TCS4	16.0267	0.966446	0.974797	Landraces	11995974	15649004	PRJNA645671	70900920000	472672800	43.22	96.78	92.41	Deng et al. 2020
47	Central-and-East Asia	China	Tengchong sheep	TCS	TCS7	15.5371	0.963861	0.977314	Landraces	11776400	15579143	PRJNA645671	72782327400	485215516	43.79	96.53	91.89	Deng et al. 2020
48	Central-and-East Asia	China	Taihang Fur sheep	THQ	THQ11	16.1805	0.964955	0.980345	Landraces	12103438	15598571	PRJNA645671	73473626700	489824178	43.1	96.48	91.8	Deng et al. 2020
48	Central-and-East Asia	China	Taihang Fur sheep	THQ	THQ5	19.0383	0.96386	0.978022	Landraces	12267171	15630048	/	78948472800	526323152	43.21	97.52	93.92	This Study
48	Central-and-East Asia	China	Taihang Fur sheep	THQ	THQ9	16.3754	0.962636	0.978775	Landraces	12022548	15593328	/	73040632200	486937548	43.63	96.49	91.87	This Study
49	Central-and-East Asia	China	Ujimqin sheep	WZS	WZS11	17.3381	0.960703	0.978101	Landraces	12185177	15539474	/	74519984100	496799894	42.64	96.65	92.18	This Study
49	Central-and-East Asia	China	Ujimqin sheep	WZS	WZS26	19.5312	0.965697	0.97758	Landraces	12175047	15632918	PRJNA645671	81825654600	545504364	42.75	96.48	92.14	Deng et al. 2020
49	Central-and-East Asia	China	Ujimqin sheep	WZS	WZS33	19.683	0.963193	0.97664	Landraces	12038045	15578589	PRJNA645671	80088427500	533922850	42.36	96.78	92.8	Deng et al. 2020
50	Central-and-East Asia	China	Tibetan sheep	ZRJ	ZJZ225	18.7359	0.961673	0.978435	Landraces	12127973	15592896	/	78652485600	524349904	43.23	97.46	93.78	This Study
50	Central-and-East Asia	China	Tibetan sheep	ZRJ	ZJZ226	14.8182	0.959343	0.975112	Landraces	12032342	15519556	/	62462596800	416417312	43.81	97.35	93.59	This Study
50	Central-and-East Asia	China	Tibetan sheep	ZRJ	ZJZ242	16.5428	0.964715	0.978808	Landraces	12082158	15609895	PRJNA645671	74473265100	496488434	44.41	97.12	93.17	Deng et al. 2020
51	Central-and-East Asia	China	Tibetan sheep	ZLX	ZLX154	15.5647	0.963346	0.977799	Landraces	11717468	15586658	PRJNA645671	66278136900	441854246	43.45	97.56	93.96	Deng et al. 2020
51	Central-and-East Asia	China	Tibetan sheep	ZLX	ZLX160	16.1454	0.963542	0.977654	Landraces	11710379	15595488	PRJNA645671	66364075500	442427170	43.14	97.05	93.15	Deng et al. 2020
51	Central-and-East Asia	China	Tibetan sheep	ZLX	ZLX161	16.4616	0.963527	0.978171	Landraces	11471521	15581808	PRJNA645671	70820771100	472138474	43.29	97.04	92.94	Deng et al. 2020
52	Central-and-East Asia	China	Lop sheep	LOP	LB15	11.586	0.964215	0.967186	Landraces	12426652	15598966	PRJNA645671	59385284100	395901894	43.55	95.16	89.17	Deng et al. 2020
52	Central-and-East Asia	China	Lop sheep	LOP	LB16	16.788	0.964585	0.967329	Landraces	12165928	15615766	PRJNA645671	69257950500	461719670	42.45	97.1	93.18	Deng et al. 2020
52	Central-and-East Asia	China	Lop sheep	LOP	LB46	17.0989	0.964398	0.976801	Landraces	11879494	15612695	PRJNA645671	71889413700	479262758	43.53	97.34	93.81	Deng et al. 2020
53	Central-and-East Asia	China	Duolang sheep	DLS	DLS249	21.3766	0.965168	0.982705	Improved	12139384	15676382	PRJNA624020	86063113200	573754088	43.25	95.34	89.03	Li et al. 2020
53	Central-and-East Asia	China	Duolang sheep	DLS	DLS305	20.4332	0.967832	0.985927	Improved	12140096	15701996	PRJNA624020	80213757300	534758382	43.61	95.69	89.66	Li et al. 2020
53	Central-and-East Asia	China	Duolang sheep	DLS	DLS313	24.4547	0.968562	0.986871	Improved	12045465	15714858	PRJNA624020	95510849100	636738994	43.45	95.84	89.94	Li et al. 2020
53	Central-and-East Asia	China	Duolang sheep	DLS	DLS309	22.0941	0.968183	0.98574	Improved	12114013	15711468	PRJNA624020	88818285000	592121900	43.88	95.64	89.56	Li et al. 2020
53	Central-and-East Asia	China	Duolang sheep	DLS	DLS311	21.7396	0.968107	0.986444	Improved	12104032	15714169	PRJNA624020	86680719000	577871460	43.63	95.58	89.39	Li et al. 2020
53	Central-and-East Asia	China	Duolang sheep	DLS	DLS317	19.9286	0.967579	0.985047	Improved	12066615	15692252	PRJNA624020	78612376500	524082510	43.53	95.88	89.97	Li et al. 2020
53	Central-and-East Asia	China	Duolang sheep	DLS	DLS325	19.6854	0.964256	0.984181	Improved	12160412	15658979	PRJNA624020	79131686100	527544574	43.45	95.58	89.44	Li et al. 2020
53	Central-and-East Asia	China	Duolang sheep	DLS	DLS333	19.2924	0.964443	0.985403	Improved	12234662	15661125	PRJNA624020	79070646300	527137642	43.66	95.27	88.75	Li et al. 2020
53	Central-and-East Asia	China	Duolang sheep	DLS	DLS334	21.6334	0.964895	0.986109	Improved	12153453	15669382	PRJNA624020	88040378400	586935856	43.66	95.44	89.11	Li et al. 2020
53	Central-and-East Asia	China	Duolang sheep	DLS	DLS348	19.9894	0.96445	0.983121	Improved	12066324	15651007	PRJNA624020	82747913400	551652756	43.39	95.07	88.46	Li et al. 2020
54	Central-and-East Asia	China	Chinese Merino sheep(fine wool)	MFW	MFW157	22.1832	0.965618	0.985687	Improved	11923972	15684274	PRJNA624020	88194677400	587964516	42.98	95.91	90.22	Li et al. 2020
54	Central-and-East Asia	China	Chinese Merino sheep(fine wool)	MFW	MFW159	22.8681	0.966048	0.983982	Improved	11931533	15696754	PRJNA624020	95348978700	635659858	43.57	95.88	90.38	Li et al. 2020
54	Central-and-East Asia	China	Chinese Merino sheep(fine wool)	MFW	MFW170	22.2928	0.965323	0.986628	Improved	11939834	15681913	PRJNA624020	86044559700	573630398	42.91	96.4	91.33	Li et al. 2020
54	Central-and-East Asia	China	Chinese Merino sheep (fine wool)	MFW	MFW160	20.4936	0.964862	0.986045	Improved	11927102	15681565	PRJNA624020	80535288000	536901920	42.72	96.3	91.09	Li et al. 2020
54	Central-and-East Asia	China	Chinese Merino sheep (fine wool)	MFW	MFW161	22.3467	0.965633	0.986887	Improved	11928600	15691809	PRJNA624020	89359975200	595733168	42.86	96.42	91.35	Li et al. 2020
54	Central-and-East Asia	China	Chinese Merino sheep (fine wool)	MFW	MFW163	17.4508	0.965466	0.984547	Improved	11895150	15656802	PRJNA624020	76773479100	511823194	43.4	93.34	85	Li et al. 2020
54	Central-and-East Asia	China	Chinese Merino sheep (fine wool)	MFW	MFW164	21.5884	0.964504	0.987612	Improved	11401001	15670465	PRJNA624020	85580202600	570534684	43.01	96.36	91.22	Li et al. 2020
54	Central-and-East Asia	China	Chinese Merino sheep (fine wool)	MFW	MFW165	21.2877	0.965413	0.986482	Improved	11949143	15690773	PRJNA624020	85104051600	567360344	42.94	96.2	90.9	Li et al. 2020
54	Central-and-East Asia	China	Chinese Merino sheep (fine wool)	MFW	MFW167	23.6941	0.96607	0.984882	Improved	11956986	15707015	PRJNA624020	97937141700	652914278	43.61	96.44	91.44	Li et al. 2020
54	Central-and-East Asia	China	Chinese Merino sheep (fine wool)	MFW	MFW169	24.6341	0.966162	0.987514	Improved	11966240	15705505	PRJNA624020	94995345000	633302300	42.64	96.1	90.71	Li et al. 2020
55	Central-and-East Asia	China	Chinese Merino sheep(super fine wool)	MSF	MSF173	21.6268	0.965006	0.984783	Improved	11903129	15679791	PRJNA624020	86809304100	578728694	43.87	95.56	89.48	Li et al. 2020
55	Central-and-East Asia	China	Chinese Merino sheep(super fine wool)	MSF	MSF177	20.8767	0.964962	0.987432	Improved	11935365	15674901	PRJNA624020	80525460000	536836400	42.98	96.08	90.69	Li et al. 2020
55	Central-and-East Asia	China	Chinese Merino sheep(super fine wool)	MSF	MSF181	25.8282	0.966675	0.985492	Improved	11904307	15707863	PRJNA624020	101934630600	679564204	42.77	95.61	89.69	Li et al. 2020
55	Central-and-East Asia	China	Chinese Merino sheep (super fine wool)	MSF	MSF174	23.944	0.965971	0.985485	Improved	11939544	15696107	PRJNA624020	96468782700	643125218	43.85	95.35	89.07	Li et al. 2020
55	Central-and-East Asia	China	Chinese Merino sheep (super fine wool)	MSF	MSF175	18.8273	0.965456	0.98503	Improved	11666499	15658308	PRJNA624020	83732427900	558216186	43.73	93.26	85	Li et al. 2020
55	Central-and-East Asia	China	Chinese Merino sheep (super fine wool)	MSF	MSF176	17.6909	0.964898	0.98514	Improved	11837240	15638921	PRJNA624020	79189483500	527929890	43.7	93.26	85	Li et al. 2020
55	Central-and-East Asia	China	Chinese Merino sheep (super fine wool)	MSF	MSF180	20.2938	0.964456	0.986651	Improved	11521752	15656143	PRJNA624020	80572297200	537148648	43.14	95.38	89.24	Li et al. 2020
55	Central-and-East Asia	China	Chinese Merino sheep (super fine wool)	MSF	MSF184	20.731	0.965501	0.985924	Improved	11879167	15676868	PRJNA624020	85779786300	571865242	42.86	95.19	88.95	Li et al. 2020
55	Central-and-East Asia	China	Chinese Merino sheep (super fine wool)	MSF	MSF186	21.0742	0.965387	0.986963	Improved	11968171	15681527	PRJNA624020	81180009600	541200064	42.24	95.81	90.12	Li et al. 2020
55	Central-and-East Asia	China	Chinese Merino sheep (super fine wool)	MSF	MSF190	19.3125	0.964227	0.985812	Improved	11660505	15660758	PRJNA624020	79127202300	527514682	43.15	95.82	90.12	Li et al. 2020
56	Central-and-East Asia	China	Changthangi	CHA	CHA02	14.5628	0.963638	0.986202	Landraces	11378806	15099917	PRJNA160933	55807155696	552546096	/	/	/	Naval-Sanchez et al. 2018
56	Central-and-East Asia	China	Changthangi	CHA	CHA05	11.5405	0.96094	0.979428	Landraces	11265653	15010715	PRJNA160933	42810080988	423862188	/	/	/	Naval-Sanchez et al. 2018
57	Central-and-East Asia	China	Waggir sheep	WGR	2N	20.7405	0.966354	0.984607	Landraces	11895586	15664190	PRJNA624020	79698913500	531326090	44.05	96.58	91.81	Li et al. 2020
57	Central-and-East Asia	China	Waggir sheep	WGR	5N	23.7202	0.965065	0.985067	Landraces	12392466	15682010	PRJNA624020	91407623400	609384156	43.82	96.52	91.69	Li et al. 2020
57	Central-and-East Asia	China	Waggir sheep	WGR	6N	20.1818	0.964269	0.98509	Landraces	12314447	15666658	PRJNA624020	79863663600	532424424	43.56	96.56	91.77	Li et al. 2020
57	Central-and-East Asia	China	Waggir sheep	WGR	1N	21.825	0.967582	0.982445	Landraces	11737704	15705618	PRJNA624020	86641479000	577609860	43.72	95.83	90.55	Li et al. 2020
57	Central-and-East Asia	China	Waggir sheep	WGR	3N	24.0461	0.965208	0.984789	Landraces	12356665	15679740	PRJNA624020	96179901300	641199342	43.47	96.77	92.09	Li et al. 2020
57	Central-and-East Asia	China	Waggir sheep	WGR	7N	22.3099	0.964163	0.9848	Landraces	12162518	15662505	PRJNA624020	85296653400	568644356	43.72	96.56	91.78	Li et al. 2020
57	Central-and-East Asia	China	Waggir sheep	WGR	8N	22.9355	0.965304	0.984012	Landraces	12308249	15684839	PRJNA624020	93228032400	621520216	43.4	96.04	90.75	Li et al. 2020
57	Central-and-East Asia	China	Waggir sheep	WGR	9N	24.2629	0.964561	0.983021	Landraces	12001145	15667250	PRJNA624020	97904589600	652697264	43.53	96.44	91.44	Li et al. 2020
57	Central-and-East Asia	China	Waggir sheep	WGR	10	21.7971	0.968558	0.984867	Landraces	12242495	15715975	PRJNA624020	88509433200	590062888	43.63	95.97	90.63	Li et al. 2020
57	Central-and-East Asia	China	Waggir sheep	WGR	11N	23.0316	0.965556	0.98373	Landraces	12349015	15688698	PRJNA624020	94491574800	629943832	43.71	94.85	88.64	Li et al. 2020
58	Central-and-East Asia	Azerbaijian	Gala sheep	GALA	GALA13	12.8971	0.958551	0.798592	Landraces	11994507	15496448	/	61564447200	410429648	46.01	97.38	93.63	This Study
58	Central-and-East Asia	Azerbaijian	Gala sheep	GALA	GALA7	15.6132	0.960074	0.774855	Landraces	12001259	15536975	/	79514035200	530093568	46.68	97.31	93.49	This Study
59	Central-and-East Asia	Azerbaijian	Mazekh sheep	MAZ	MAZ10	16.7793	0.960699	0.926349	Landraces	12159032	15549572	PRJNA624020	73055157300	487034382	43.765	96.755	92.395	Li et al. 2020
59	Central-and-East Asia	Azerbaijian	Mazekh sheep	MAZ	MAZ13	10.414	0.956262	0.696436	Landraces	11834137	15422243	/	61411954500	409413030	47.14	97.2	93.23	Chen et al. 2020
59	Central-and-East Asia	Azerbaijian	Mazekh sheep	MAZ	MAZ5	13.8681	0.959678	0.802696	Landraces	12042247	15537400	/	68921118000	459474120	44.3	97.04	92.85	Chen et al. 2020
60	Central-and-East Asia	Azerbaijian	Azerbaijian Mountain Merino sheep	AZME	AZME12	16.6193	0.961387	0.899596	Improved	11905449	15563870	/	70878068400	472520456	44.04	96.67	91.99	This Study
60	Central-and-East Asia	Azerbaijian	Azerbaijian Mountain Merino sheep	AZME	AZME15	16.4233	0.961547	0.91921	Improved	11866127	15568386	/	68268097500	455120650	43.51	96.84	92.42	This Study
60	Central-and-East Asia	Azerbaijian	Azerbaijian Mountain Merino sheep	AZME	AZME4	14.8355	0.960281	0.930786	Improved	11779686	15530847	/	66258009000	441720060	43.13	97.38	93.73	This Study
61	Central-and-East Asia	Azerbaijian	Bozakh sheep	BOZ	BOZ2	15.7154	0.963901	0.852447	Improved	12028114	15581119	PRJNA645671	72628098600	484187324	44.91	97.49	93.84	Deng et al. 2020
61	Central-and-East Asia	Azerbaijian	Bozakh sheep	BOZ	BOZ6	15.0789	0.962966	0.821348	Improved	12017447	15556836	PRJNA645671	71125031700	474166878	45.49	97.52	93.98	Deng et al. 2020
62	Central-and-East Asia	Kazakhstan	Kazakh Arkhar-Merino sheep	ARME	ARME3156	17.3292	0.957623	0.97822	Improved	11755108	15529021	/	69764583000	465097220	42.29	98.06	95.25	This Study
62	Central-and-East Asia	Kazakhstan	Kazakh Arkhar-Merino sheep	ARME	ARME3166	16.8281	0.960207	0.979039	Improved	11816066	15587372	/	69548771400	463658476	42.95	98.02	95.2	This Study
62	Central-and-East Asia	Kazakhstan	Kazakh Arkhar-Merino sheep	ARME	ARME3170	16.1472	0.960053	0.973195	Improved	11762259	15574934	/	64461608100	429744054	42.72	97.77	94.73	This Study
63	Central-and-East Asia	Kazakhstan	Degeres Mutton-Wool sheep	DEG	DEG-3004A	16.1799	0.961264	0.981837	Improved	11920639	15562358	PRJNA645671	65475171600	436501144	42.85	97.55	94.18	Deng et al. 2020
63	Central-and-East Asia	Kazakhstan	Degeres Mutton-Wool sheep	DEG	DEG-3007A	17.4594	0.962349	0.977503	Improved	11919525	15583447	PRJNA645671	68353261800	455688412	42.2	97.86	94.84	Deng et al. 2020
63	Central-and-East Asia	Kazakhstan	Degeres Mutton-Wool sheep	DEG	DEG-3020	17.7944	0.962979	0.973104	Improved	12069410	15600496	PRJNA645671	71223318300	474822122	42.5	97.75	94.61	Deng et al. 2020
64	Central-and-East Asia	Kazakhstan	Kazakh Finewool sheep	KATO	KATO3052	18.1777	0.960935	0.977925	Improved	11777761	15594544	/	73939015800	492926772	42.75	97.97	95.09	This Study
64	Central-and-East Asia	Kazakhstan	Kazakh Finewool sheep	KATO	KATO3092	17.1436	0.963851	0.975505	Improved	11685902	15625121	PRJNA645671	69505926900	463372846	43	97.93	95.05	Deng et al. 2020
64	Central-and-East Asia	Kazakhstan	Kazakh Finewool sheep	KATO	KATO3095	17.4069	0.962596	0.975152	Improved	11725408	15590850	PRJNA645671	70288018800	468586792	42.78	97.89	94.97	Deng et al. 2020
65	Central-and-East Asia	Kazakhstan	Kazakh Edilbai sheep	KAED	KaEdil-3102	17.6854	0.963316	0.978137	Improved	12230944	15626505	/	70387465500	469249770	43.62	97.83	94.82	This Study
65	Central-and-East Asia	Kazakhstan	Kazakh Edilbai sheep	KAED	KaEdil-3104	11.9362	0.961607	0.979254	Improved	11992318	15542108	/	56144950500	374299670	42.87	93.02	85.63	This Study
65	Central-and-East Asia	Kazakhstan	Kazakh Edilbai sheep	KAED	KaEdil-3134	11.648	0.961371	0.980603	Improved	11983039	15539108	/	54219006300	361460042	42.4	93.07	85.75	This Study
66	South-and-Southeast Asia	Sri Lanka	Jaffna Local sheep	JLS	Jaf13	11.361	0.956596	0.979859	Landraces	10294047	15432155	PRJNA645671	55142951100	367619674	43.72	97.19	93.15	Deng et al. 2020
66	South-and-Southeast Asia	Sri Lanka	Jaffna Local sheep	JLS	Jaf03	17.8947	0.961889	0.962076	Landraces	11301718	15593191	/	79633752900	530891686	43.28	97.34	93.79	This Study
66	South-and-Southeast Asia	Sri Lanka	Jaffna Local sheep	JLS	Jaf09	16.8308	0.965249	0.963942	Landraces	11371476	15628532	PRJNA645671	73114790400	487431936	43.06	97.45	93.92	Deng et al. 2020
67	South-and-Southeast Asia	Indonesia	Indonesia ThinTailed sheep	ITT	INDO-121	15.1136	0.960762	0.96159	Landraces	11612473	15575230	/	64499960400	429999736	45.02	97.15	93.5	This Study
67	South-and-Southeast Asia	Indonesia	Indonesia ThinTailed sheep	ITT	INDO-19	16.3474	0.962558	0.957718	Landraces	11808959	15606843	/	75041565900	500277106	43.86	96.84	93	This Study
67	South-and-Southeast Asia	Indonesia	Indonesia ThinTailed sheep	ITT	INDO-30	16.787	0.959085	0.974512	Landraces	11851886	15533676	/	69675397800	464502652	43.9	96.95	92.81	This Study
68	South-and-Southeast Asia	Pakistan	Kachi sheep	KAC	Iran3840	17.4657	0.960058	0.969225	Landraces	10863615	15564481	/	73156542000	487710280	43.98	97.68	94.51	This Study
68	South-and-Southeast Asia	Pakistan	Kachi sheep	KAC	Iran3841	15.4906	0.960276	0.970899	Landraces	11142524	15562443	/	65793132300	438620882	43.15	97.74	94.68	This Study
68	South-and-Southeast Asia	Pakistan	Kachi sheep	KAC	Iran3843	14.735	0.962532	0.969866	Landraces	11048592	15586620	PRJNA645671	63820522500	425470150	44.79	97.57	94.29	Deng et al. 2020
69	South-and-Southeast Asia	Pakistan	Kajli sheep	KAJ	Iran4006	15.432	0.961752	0.973345	Landraces	11706516	15591552	/	72426513600	482843424	43.73	96.3	91.31	This Study
69	South-and-Southeast Asia	Pakistan	Kajli sheep	KAJ	Iran4015	17.8864	0.963085	0.968561	Landraces	11799373	15624876	/	79591733700	530611558	43.62	97.11	93.27	This Study
69	South-and-Southeast Asia	Pakistan	Kajli sheep	KAJ	Iran4017	16.2178	0.960942	0.972012	Landraces	11499863	15575035	/	69416076000	462773840	43.58	97.24	93.35	This Study
70	South-and-Southeast Asia	Pakistan	Karakul sheep	KAR	Iran4263	16.8734	0.962351	0.971517	Landraces	11961818	15604373	/	75177458400	501183056	43.8	97.1	93.18	This Study
70	South-and-Southeast Asia	Pakistan	Karakul sheep	KAR	Iran4265	16.565	0.965236	0.968545	Landraces	11833357	15620297	PRJNA624020	75864577500	505763850	44.54	96.985	92.955	Li et al. 2020
70	South-and-Southeast Asia	Pakistan	Karakul sheep	KAR	Iran4270	17.2109	0.965913	0.965504	Landraces	11857487	15660175	PRJNA645671	79545187800	530301252	44.79	97.24	93.36	Deng et al. 2020
71	South-and-Southeast Asia	Pakistan	Thalli sheep	THA	Iran5207	17.098	0.966272	0.969843	Landraces	11825105	15648090	PRJNA645671	79841369100	532275794	43.51	96.81	92.59	Deng et al. 2020
71	South-and-Southeast Asia	Pakistan	Thalli sheep	THA	Iran5212	16.2706	0.965459	0.968252	Landraces	11793577	15643836	PRJNA645671	75159765900	501065106	43.97	97.19	93.26	Deng et al. 2020
71	South-and-Southeast Asia	Pakistan	Thalli sheep	THA	Iran5218	17.191	0.962743	0.968455	Landraces	11909263	15620260	/	76664797500	511098650	44.02	97.22	93.6	This Study
72	South-and-Southeast Asia	India	Vembur sheep	VEM	Iran42860	18.7056	0.960752	0.971911	Landraces	11782346	15566400	/	76796501400	511976676	43.04	97.26	93.69	This Study
72	South-and-Southeast Asia	India	Vembur sheep	VEM	Iran42864	18.1882	0.960911	0.975146	Landraces	11776628	15571007	/	74246474700	494976498	43.21	97.45	94.1	This Study
72	South-and-Southeast Asia	India	Vembur sheep	VEM	TV493	15.2615	0.959952	0.970319	Landraces	11770169	15543954	/	62081289300	413875262	43.04	97.13	93.39	This Study
73	South-and-Southeast Asia	India	Mecheri sheep	MES	ME3872	18.2288	0.960609	0.976644	Landraces	11749015	15557116	/	72537390900	483582606	43.1	97.75	94.65	This Study
73	South-and-Southeast Asia	India	Mecheri sheep	MES	ME442	17.0639	0.959623	0.975934	Landraces	11760622	15542285	/	67655552400	451037016	43.06	97.76	94.68	This Study
73	South-and-Southeast Asia	India	Mecheri sheep	MES	ME97	16.1498	0.958557	0.980746	Landraces	11054526	15505416	/	65234034000	434893560	42.79	97.16	93.25	This Study
74	South-and-Southeast Asia	India	Madras Red sheep	MRS	MR237	16.304	0.959816	0.97966	Landraces	11599046	15538068	/	62633309700	417555398	42.94	97.86	94.84	This Study
74	South-and-Southeast Asia	India	Madras Red sheep	MRS	MR528	15.8163	0.959772	0.976571	Landraces	11599432	15527682	/	64166097900	427773986	42.81	97.11	93.21	This Study
75	South-and-Southeast Asia	India	Nellore sheep	NES	NEL1	18.8211	0.961661	0.977981	Landraces	11802221	15578868	/	74574306000	497162040	43.05	97.94	95.02	This Study
75	South-and-Southeast Asia	India	Nellore sheep	NES	NEL31	16.3739	0.961159	0.967513	Landraces	11838735	15570361	/	63724093500	424827290	43.04	97.76	94.68	This Study
75	South-and-Southeast Asia	India	Nellore sheep	NES	NEL34RAM	18.549	0.964708	0.972981	Landraces	11679219	15598612	PRJNA645671	76466848500	509778990	43.1	97.28	93.68	Deng et al. 2020
76	South-and-Southeast Asia	India	Pattanam sheep	PAS	PAT50	18.6313	0.961674	0.969241	Landraces	11558300	15580780	/	73857811200	492385408	42.86	97.77	94.68	This Study
76	South-and-Southeast Asia	India	Pattanam sheep	PAS	PAT63	17.5668	0.964753	0.973301	Landraces	14278352	15661218	/	70974203100	473161354	43.53	97.34	93.85	This Study
76	South-and-Southeast Asia	India	Pattanam sheep	PAS	PAT78	16.7857	0.960326	0.970367	Landraces	11801837	15547989	/	67749743100	451664954	42.96	97.34	93.88	This Study
77	South-and-Southeast Asia	India	Kilakarsal sheep	KIL	TK250	16.4199	0.965162	0.980884	Landraces	12040375	15597431	/	67887782100	452585214	43.44	97.55	93.97	This Study
77	South-and-Southeast Asia	India	Kilakarsal sheep	KIL	TK282	14.8235	0.958288	0.977861	Landraces	11666203	15493060	/	58671372000	391142480	42.74	97.36	93.6	This Study
77	South-and-Southeast Asia	India	Kilakarsal sheep	KIL	TK298	13.7	0.956827	0.968649	Landraces	11071654	15488858	/	53966337900	359775586	43.08	98	95.22	This Study
78	South-and-Southeast Asia	Nepal	Kage sheep	KAG	N12	16.8771	0.962579	0.975686	Landraces	11956219	15598687	/	71407269000	476048460	43.08	96.94	92.61	This Study
78	South-and-Southeast Asia	Nepal	Kage sheep	KAG	N23	16.5155	0.966154	0.977883	Landraces	11709983	15634780	PRJNA645671	69443153700	462954358	42.94	97.15	93.18	Deng et al. 2020
78	South-and-Southeast Asia	Nepal	Kage sheep	KAG	N37	15.8535	0.964561	0.972469	Landraces	11216004	15607236	PRJNA645671	67433373900	449555826	42.83	96.84	92.55	Deng et al. 2020
79	South-and-Southeast Asia	Nepal	Baruwal sheep	BAS	N17	14.3833	0.960827	0.974597	Landraces	11378833	15563098	/	61370217600	409134784	42.34	97.03	93.1	This Study
79	South-and-Southeast Asia	Nepal	Baruwal sheep	BAS	N18	17.6496	0.962631	0.975462	Landraces	11643483	15611914	/	72456021600	483040144	42.68	97.45	93.94	This Study
79	South-and-Southeast Asia	Nepal	Baruwal sheep	BAS	N21	16.2804	0.961462	0.973322	Landraces	11496690	15583333	/	66735324300	444902162	42.63	97.23	93.18	This Study
80	South-and-Southeast Asia	/	Garut/Priangan	GUR	GUR4	10.7045	0.960113	0.986068	Landraces	11074865	14976985	PRJNA160933	42100118658	416832858	/	/	/	Naval-Sanchez et al. 2018
81	South-and-Southeast Asia	/	Indian_Garole	GAR	GAR4	10.1012	0.95683	0.985895	Landraces	10648241	14732311	PRJNA160933	40765844422	403622222	/	/	/	Naval-Sanchez et al. 2018
81	South-and-Southeast Asia	/	Garole	GAR	GAR14	11.5702	0.959462	0.983373	Landraces	10763953	14851958	PRJNA160933	46649320864	461874464	/	/	/	Naval-Sanchez et al. 2018
82	South-and-Southeast Asia	/	Bangladeshi	BGE	BGE2	10.0404	0.957767	0.981598	Landraces	10529555	14874712	PRJNA160933	43051988512	426257312	/	/	/	Naval-Sanchez et al. 2018
82	South-and-Southeast Asia	/	Bangladeshi	BGE	BGE4	11.4616	0.961953	0.975976	Landraces	10632833	14942530	PRJNA160933	42869868140	424454140	/	/	/	Naval-Sanchez et al. 2018
83	South-and-Southeast Asia	/	Sumatra	SUM	SUM2	10.317	0.962031	0.985172	Landraces	10919007	14887910	PRJNA160933	43388369416	429587816	/	/	/	Naval-Sanchez et al. 2018
83	South-and-Southeast Asia	/	Sumatra	SUM	SUM7	11.3911	0.961156	0.975309	Landraces	11135199	15009596	PRJNA160933	44868639152	444243952	/	/	/	Naval-Sanchez et al. 2018
84	the Middle East	/	Karakas	KRS	KRS3	10.9393	0.961518	0.98267	Landraces	10846896	14967940	PRJNA160933	43048433312	426222112	/	/	/	Naval-Sanchez et al. 2018
85	the Middle East	/	Turkish_Awassi	AWT	AWT2	10.2333	0.966482	0.985326	Landraces	11271059	15231715	PRJNA160933	47181104044	467139644	/	/	/	Naval-Sanchez et al. 2018
86	the Middle East	/	Norduz	NDZ	NDZ1	10.5195	0.960717	0.98594	Landraces	11290900	14995098	/	34137836380	337998380	/	/	/	Naval-Sanchez et al. 2018
85	the Middle East	/	Awassi sheep	AWT	AWT454	10.9969	0.959202	0.982694	Landraces	11764584	15459076	/	42150689560	417333560	/	/	/	Naval-Sanchez et al. 2018
85	the Middle East	Iraq	Awassi sheep	AWA	AWA-14	15.5404	0.962405	0.984321	Landraces	12145989	15549297	/	48594898800	323965992	42.76	94.2	87.61	This Study
85	the Middle East	Iraq	Awassi sheep	AWA	AWA-21	15.1115	0.964061	0.983242	Landraces	11566605	15535290	PRJNA624020	61827933000	412186220	42.87	97.315	93.395	Li et al. 2020
85	the Middle East	Iraq	Awassi sheep	AWA	AWA-33	11.4824	0.960272	0.983942	Landraces	10746810	15024020	PRJNA645671	60713767200	404758448	43.25	97.39	93.5	Deng et al. 2020
87	the Middle East	Iraq	Hamdani sheep	HAS	HAM18	16.2877	0.962411	0.985436	Landraces	12217845	15551276	PRJNA624020	65775898200	438505988	43.31	97.485	93.725	Li et al. 2020
87	the Middle East	Iraq	Hamdani sheep	HAS	HAM21	15.1079	0.961868	0.983454	Landraces	12137624	15561524	/	60399142800	402660952	42.72	97.47	93.71	This Study
87	the Middle East	Iraq	Hamdani sheep	HAS	HAM290	15.8352	0.962025	0.980617	Landraces	12136174	15581239	/	64575168900	430501126	43.03	97.69	94.26	This Study
88	the Middle East	Iran	/	IROA	IROA-B2-5037	11.3833	0.966271	0.988355	Landraces	11757861	15487540	44.9282	39406865064	398541680	/	/	/	Alberto et al. (2018)
88	the Middle East	Iran	/	IROA	IROA-B4-5190	10.3425	0.966144	0.987144	Landraces	11693770	15484124	44.8388	37693009811	380450228	/	/	/	Alberto et al. (2018)
88	the Middle East	Iran	/	IROA	IROA-B5-5295	10.8515	0.969155	0.988945	Landraces	11597743	15471883	44.9528	37475942616	380639628	/	/	/	Alberto et al. (2018)
88	the Middle East	Iran	/	IROA	IROA-B6-5139	10.0781	0.965911	0.981806	Landraces	11597582	15433760	44.8766	34170390052	345712350	/	/	/	Alberto et al. (2018)
88	the Middle East	Iran	/	IROA	IROA-C3-5212	11.1139	0.969769	0.987875	Landraces	11739506	15510943	45.0608	39325890825	398914132	/	/	/	Alberto et al. (2018)
88	the Middle East	Iran	/	IROA	IROA-C6-5187	12.3877	0.967954	0.977521	Landraces	11902490	15505816	45.2061	42071206762	425749496	/	/	/	Alberto et al. (2018)
88	the Middle East	Iran	/	IROA	IROA-C7-5042	11.8869	0.967591	0.982507	Landraces	11824930	15515525	45.2436	38962317546	391924244	/	/	/	Alberto et al. (2018)
88	the Middle East	Iran	/	IROA	IROA-D5-5081	10.9753	0.967187	0.980193	Landraces	11631830	15451588	45.9646	40612929459	417646348	/	/	/	Alberto et al. (2018)
88	the Middle East	Iran	/	IROA	IROA-D6-5152	10.4645	0.965575	0.987855	Landraces	11542927	15443288	45.8773	38752814222	393248414	/	/	/	Alberto et al. (2018)
88	the Middle East	Iran	/	IROA	IROA-E5-5157	10.1996	0.965884	0.980424	Landraces	11599869	15427956	46.0881	36437738805	369893430	/	/	/	Alberto et al. (2018)
88	the Middle East	Iran	/	IROA	IROA-E6-5351	10.3329	0.965993	0.982333	Landraces	11611948	15444031	46.0754	34861446661	352436646	/	/	/	Alberto et al. (2018)
88	the Middle East	Iran	/	IROA	IROA-E7-5036	10.058	0.969137	0.98224	Landraces	11538050	15431578	46.2523	36959897223	376648022	/	/	/	Alberto et al. (2018)
88	the Middle East	Iran	/	IROA	IROA-F10-5068	10.9849	0.969721	0.981659	Landraces	11481089	15476610	46.8873	38257710091	388743976	/	/	/	Alberto et al. (2018)
88	the Middle East	Iran	/	IROA	IROA-F3-5142	10.6266	0.965664	0.986809	Landraces	11288330	15450512	46.8509	38657102880	391153794	/	/	/	Alberto et al. (2018)
88	the Middle East	Iran	/	IROA	IROA-G3-5095	10.9012	0.966594	0.982806	Landraces	11580287	15443568	47.1644	37007832122	376015624	/	/	/	Alberto et al. (2018)
88	the Middle East	Iran	/	IROA	IROA-G4-5205	11.0764	0.966442	0.987233	Landraces	11709619	15492872	47.4309	38500307277	388934842	/	/	/	Alberto et al. (2018)
89	the Middle East	Iran	Grey-Shiraz sheep	GSS	Iran102	14.5738	0.963322	0.979105	Landraces	12100019	15574411	PRJNA624020	56689988100	438735026	42.59	97.445	93.95	Li et al. 2020
89	the Middle East	Iran	Grey-Shiraz sheep	GSS	Iran104	15.3536	0.96124	0.980113	Landraces	12056663	15523265	PRJNA645671	59391990600	457006604	42.48	97.67	94.31	Deng et al. 2020
89	the Middle East	Iran	Grey-Shiraz sheep	GSS	Iran112	15.892	0.963253	0.983666	Landraces	12085638	15617587	/	67685718900	398541680	42.6	97.23	93.34	This Study
90	the Middle East	Iran	Ghezel sheep	GHE	Iran141	15.0697	0.965604	0.982892	Landraces	11931401	15620719	PRJNA645671	61910303100	360688970	42.72	97.06	93.09	Deng et al. 2020
90	the Middle East	Iran	Ghezel sheep	GHE	Iran146	15.4471	0.96569	0.981382	Landraces	11789169	15620072	PRJNA645671	64313543400	428756956	42.73	96.99	93	Deng et al. 2020
90	the Middle East	Iran	Ghezel sheep	GHE	Iran152	15.2587	0.962943	0.982019	Landraces	12232482	15596883	PRJNA624020	64592931000	430619540	42.875	97.05	93.12	Li et al. 2020
91	the Middle East	Iran	Karakul sheep	KAS	Iran166	15.8118	0.962576	0.980485	Landraces	12019998	15595165	PRJNA645671	67894303200	452628688	43.17	97.33	93.52	Deng et al. 2020
91	the Middle East	Iran	Karakul sheep	KAS	Iran167	15.3632	0.962247	0.982438	Landraces	11842339	15580090	PRJNA645671	63638193600	424254624	42.81	97.27	93.39	Deng et al. 2020
91	the Middle East	Iran	Karakul sheep	KAS	Iran168	16.4214	0.962504	0.981112	Landraces	11986896	15582421	PRJNA645671	68159151900	454394346	42.87	97.44	93.73	Deng et al. 2020
92	the Middle East	Iran	Afshari sheep	AFH	Iran201	15.6721	0.964943	0.982963	Landraces	11382415	15601853	PRJNA645671	64161865800	427745772	42.99	96.95	92.75	Deng et al. 2020
92	the Middle East	Iran	Afshari sheep	AFH	Iran202	16.1925	0.965	0.98178	Landraces	11650486	15596058	PRJNA624020	67190647800	447937652	42.815	96.96	92.77	Li et al. 2020
92	the Middle East	Iran	Afshari sheep	AFH	Iran203	16.3713	0.967179	0.981794	Landraces	12156855	15657618	PRJNA645671	68852824800	459018832	42.54	96.86	92.56	Deng et al. 2020
92	the Middle East	/	Afshari	AFS	AFS33	10.844	0.96426	0.984816	Landraces	11328687	15067270	PRJNA160933	38508386554	381271154	/	/	/	Naval-Sanchez et al. 2018
93	the Middle East	Iran	Shal sheep	SHA	Iran226	15.4713	0.96579	0.980323	Landraces	12065946	15621881	PRJNA645671	67101917700	447346118	42.69	97.16	93.37	Deng et al. 2020
93	the Middle East	Iran	Shal sheep	SHA	Iran229	19.3296	0.966803	0.984129	Landraces	12194660	15619899	PRJNA624020	74894736300	499298242	43.71	97.7	94.465	Li et al. 2020
93	the Middle East	Iran	Shal sheep	SHA	Iran230	12.0561	0.96195	0.978674	Landraces	11113859	15449899	PRJNA645671	53984336100	359895574	42.87	94.21	87.7	Deng et al. 2020
94	the Middle East	Iran	Baluchi sheep	BAL	Iran241	14.9559	0.96581	0.983007	Landraces	12098086	15613657	PRJNA645671	63199215600	421328104	43.48	96.78	92.42	Deng et al. 2020
94	the Middle East	Iran	Baluchi sheep	BAL	Iran242	12.8357	0.96461	0.982696	Landraces	11945321	15585020	PRJNA645671	57613074300	384087162	43.05	97.18	93.37	Deng et al. 2020
94	the Middle East	Iran	Baluchi sheep	BAL	Iran246	16.1339	0.962853	0.981847	Landraces	12224081	15595211	PRJNA645671	74091687000	493944580	42.97	97.26	93.51	Deng et al. 2020
95	the Middle East	Iran	Makui sheep	MAK	MAK333	14.3662	0.962851	0.983692	Landraces	11893624	15605833	PRJNA624020	61963516200	413090108	43.01	96.755	92.595	Li et al. 2020
95	the Middle East	Iran	Makui sheep	MAK	MAK345	14.8601	0.966116	0.985284	Landraces	11950790	15634747	PRJNA645671	64288926000	428592840	43.2	96.47	92.04	Deng et al. 2020
95	the Middle East	Iran	Makui sheep	MAK	MAK366	14.7414	0.963263	0.984807	Landraces	12162025	15623857	/	62176029300	414506862	42.88	97.19	93.39	Chen et al. 2020
96	the Middle East	Iran	Moghani sheep	MOH	MOG292	15.5476	0.966427	0.986244	Landraces	11823148	15653932	PRJNA645671	66679308000	444528720	43.17	97.18	93.44	Deng et al. 2020
96	the Middle East	Iran	Moghani sheep	MOH	MOG326	13.6848	0.962188	0.98455	Landraces	12143840	15586554	PRJNA624020	61728952800	411526352	43.085	96.83	92.76	Li et al. 2020
96	the Middle East	Iran	Moghani sheep	MOH	MOG382	15.3504	0.96687	0.98307	Landraces	12042970	15661506	PRJNA645671	68811957600	458746384	42.91	96.91	92.91	Deng et al. 2020
97	Europe	Russia	Dagestan Mountain Merino sheep	DAME	DAME-11	16.7966	0.96714	0.979671	Improved	11806736	15684162	PRJNA645671	73431578100	489543854	43.51	96.95	92.83	Deng et al. 2020
97	Europe	Russia	Dagestan Mountain Merino sheep	DAME	DAME-16	15.934	0.963536	0.977032	Improved	11993241	15637594	/	68942708400	459618056	43.4	96.87	92.68	This Study
97	Europe	Russia	Dagestan Mountain Merino sheep	DAME	DAME-3	15.3918	0.962699	0.971598	Improved	11866799	15619585	/	68918844000	459458960	43.43	97.63	94.29	This Study
98	Europe	Russia	Kuibyshev sheep	KUIB	KUIB1	15.3659	0.961939	0.867884	Improved	11498679	15553543	PRJNA645671	70975059000	473167060	44.77	97.22	93.52	Deng et al. 2020
98	Europe	Russia	Kuibyshev sheep	KUIB	KUIB3	14.7884	0.961756	0.887616	Improved	11760252	15556938	PRJNA645671	66715816800	444772112	44.16	97.2	93.56	Deng et al. 2020
98	Europe	Russia	Kuibyshev sheep	KUIB	KUIB5	15.6239	0.962993	0.903956	Improved	11753080	15578353	PRJNA645671	68025144300	453500962	44.32	97.29	93.64	Deng et al. 2020
99	Europe	Russia	Transbaikal Finewool sheep	ZAB	ZAB-16	16.6974	0.964993	0.981078	Improved	11709119	15611524	PRJNA645671	69140375100	460935834	43.17	97.63	94.2	Deng et al. 2020
99	Europe	Russia	Transbaikal Finewool sheep	ZAB	ZAB-21	17.5255	0.964119	0.974745	Improved	11465873	15612495	PRJNA645671	73316750100	488778334	43.05	97.65	94.2	Deng et al. 2020
99	Europe	Russia	Transbaikal Finewool sheep	ZAB	ZAB-9	16.1117	0.964598	0.975079	Improved	11716150	15624397	PRJNA645671	67070942400	447139616	43.49	97.73	94.48	Deng et al. 2020
100	Europe	Russia	Russian Edilbai sheep	RED	1E	16.5039	0.962749	0.926231	Improved	12146174	15606957	/	72446400300	482976002	43.91	97.73	94.38	This Study
100	Europe	Russia	Russian Edilbai sheep	RED	18E	16.7169	0.962921	0.961314	Improved	12198746	15597525	/	71030484000	473536560	43.3	97.78	94.54	This Study
100	Europe	Russia	Russian Edilbai sheep	RED	19E	16.5206	0.96276	0.965867	Improved	12116548	15596828	/	73577798100	490518654	42.99	97.8	94.7	This Study
101	Europe	Russia	Baidarak sheep	BAJ	BAJ14	16.5342	0.963668	0.9763	Landraces	12067844	15584928	PRJNA645671	66689444100	444596294	43.21	97.24	93.65	Deng et al. 2020
101	Europe	Russia	Baidarak sheep	BAJ	BAJ16	16.8637	0.963813	0.97881	Landraces	12100343	15592567	PRJNA645671	67968676200	453124508	43.2	97.31	93.73	Deng et al. 2020
101	Europe	Russia	Baidarak sheep	BAJ	BAJ17	17.529	0.963671	0.975789	Landraces	12169639	15563758	PRJNA645671	73143348300	487622322	43.36	97.65	94.27	Deng et al. 2020
102	Europe	Russia	Caucasian sheep	CAUC	CAUC2	14.8856	0.965458	0.858195	Landraces	11500669	15634004	PRJNA645671	65622878100	437485854	44.59	97.65	94.29	Deng et al. 2020
102	Europe	Russia	Caucasian sheep	CAUC	CAUC13	13.6566	0.959337	0.759183	Landraces	11523358	15528730	/	72121765800	480811772	45.32	97.26	93.63	This Study
103	Europe	Russia	Romanov sheep	ROM	R-04	15.0878	0.960846	0.982793	Landraces	11370054	15561296	/	64515813000	430105420	43.6	97.23	93.42	This Study
103	Europe	Russia	Romanov sheep	ROM	R-08	18.0682	0.963388	0.982672	Landraces	11586761	15622159	/	78690459900	524603066	43.02	97.31	93.57	This Study
103	Europe	Russia	Romanov sheep	ROM	R-09	17.1739	0.965213	0.982327	Landraces	11481445	15608861	PRJNA645671	72919133400	486127556	43.52	97.36	93.61	Deng et al. 2020
104	Europe	Finland	Finnsheep	FIN	FINN300	20.89	0.963822	0.986533	Landraces	11955564	15651773	PRJNA624020	84807708900	565384726	44.4	95.81	89.84	Li et al. 2020
104	Europe	Finland	Finnsheep	FIN	FINN303	20.7493	0.963751	0.987999	Landraces	11960615	15652424	PRJNA624020	84587411400	563916076	44.05	95.9	90.09	Li et al. 2020
104	Europe	Finland	Finnsheep	FIN	FINN304	20.008	0.962988	0.987815	Landraces	11573366	15637696	PRJNA624020	81609276300	544061842	43.78	95.65	89.71	Li et al. 2020
104	Europe	Finland	Finnsheep	FIN	FINN305	24.082	0.964329	0.988107	Landraces	11941827	15664924	PRJNA624020	95813371800	638755812	43.66	96.22	90.81	Li et al. 2020
104	Europe	Finland	Finnsheep	FIN	FINN306	19.3464	0.96309	0.988026	Landraces	11885178	15643595	PRJNA624020	77994904500	519966030	43.8	96.06	90.5	Li et al. 2020
104	Europe	Finland	Finnsheep	FIN	FINN307	22.9406	0.964419	0.988216	Landraces	11939484	15670237	PRJNA624020	90384943200	602566288	43.75	96.4	91.17	Li et al. 2020
104	Europe	Finland	Finnsheep	FIN	FINN313	22.786	0.964483	0.988628	Landraces	12061610	15670857	PRJNA624020	90305548200	602036988	43.72	96.25	90.85	Li et al. 2020
104	Europe	Finland	Finnsheep	FIN	FINN314	20.9022	0.963928	0.984618	Landraces	11821010	15627689	PRJNA624020	84865565400	565770436	43.86	95.69	89.8	Li et al. 2020
104	Europe	Finland	Finnsheep	FIN	FINN315	19.933	0.963829	0.984954	Landraces	11973991	15645817	PRJNA624020	79860599700	532403998	43.88	95.98	90.31	Li et al. 2020
104	Europe	Finland	Finnsheep	FIN	FINN317	22.365	0.964258	0.984565	Landraces	11932652	15655176	PRJNA624020	90073062300	600487082	43.78	95.86	90.09	Li et al. 2020
105	Europe	the Netherlands	Ouessant	OUE	Ouessant24802	19.276	0.962388	0.986068	Landraces	10976327	15625951	PRJNA624020	79792430700	531949538	43.87	95.67	90	Li et al. 2020
105	Europe	the Netherlands	Ouessant	OUE	Ouessant24946	19.0405	0.962595	0.984046	Landraces	11128652	15636373	PRJNA624020	77571813900	517145426	43.84	96.45	91.55	Li et al. 2020
105	Europe	the Netherlands	Ouessant	OUE	Ouessant24947	21.968	0.961982	0.985901	Landraces	10525744	15618454	PRJNA624020	86626898400	577512656	43.7	97.2	93.06	Li et al. 2020
105	Europe	the Netherlands	Ouessant	OUE	OUE0331	21.146	0.962956	0.9849	Landraces	10985513	15636275	PRJNA624020	85280950200	568539668	43.7	96.31	91.22	Li et al. 2020
105	Europe	the Netherlands	Ouessant	OUE	OUE81037	19.7087	0.96209	0.981583	Landraces	10499032	15614325	PRJNA624020	80114501400	534096676	43.9	96.27	91.15	Li et al. 2020
105	Europe	the Netherlands	Ouessant	OUE	OUE72647	21.1258	0.965825	0.983876	Landraces	10629589	15667563	PRJNA624020	85031224200	566874828	43.75	96.42	91.45	Li et al. 2020
105	Europe	the Netherlands	Ouessant	OUE	Ouessant24948	19.2157	0.962443	0.984836	Landraces	10680110	15624151	PRJNA624020	78861350400	525742336	43.65	95.88	90.35	Li et al. 2020
105	Europe	the Netherlands	Ouessant	OUE	Ouessant24949	19.5906	0.96279	0.983823	Landraces	10945095	15635841	PRJNA624020	80116361700	534109078	43.64	96.01	90.78	Li et al. 2020
105	Europe	the Netherlands	Ouessant	OUE	Ouessant24951	19.7704	0.961195	0.983888	Landraces	10284428	15601070	PRJNA624020	79322928600	528819524	43.66	96.38	91.44	Li et al. 2020
105	Europe	the Netherlands	Ouessant	OUE	Ouessant24953	20.2911	0.963647	0.977906	Landraces	11170212	15662000	PRJNA624020	82853228400	552354856	43.78	96.39	91.44	Li et al. 2020
106	Europe	the Netherlands	Shetland	SHE	Shetland23342	18.4087	0.964944	0.981912	Landraces	11986146	15660657	PRJNA624020	78109978500	520733190	43.75	94.07	86.4	Li et al. 2020
106	Europe	the Netherlands	Shetland	SHE	Shetland23343	18.7275	0.964916	0.982779	Landraces	11931816	15655288	PRJNA624020	79751567100	531677114	43.48	93.96	86.2	Li et al. 2020
106	Europe	the Netherlands	Shetland	SHE	Shetland23347	19.1106	0.96807	0.986134	Landraces	11812458	15695947	PRJNA624020	79900807500	532672050	43.62	94.74	87.97	Li et al. 2020
106	Europe	the Netherlands	Shetland	SHE	Shetland23344	18.9429	0.964446	0.986399	Landraces	11752064	15650322	PRJNA624020	79683948300	531226322	43.43	94.03	86.41	Li et al. 2020
106	Europe	the Netherlands	Shetland	SHE	Shetland23345	18.4324	0.964097	0.985953	Landraces	11835675	15642492	PRJNA624020	78286608000	521910720	43.98	94.27	86.73	Li et al. 2020
106	Europe	the Netherlands	Shetland	SHE	Shetland23346	18.694	0.967661	0.987667	Landraces	11800427	15679492	PRJNA624020	81001855500	540012370	43.95	93.83	86	Li et al. 2020
106	Europe	the Netherlands	Shetland	SHE	Shetland23354	18.5677	0.966817	0.987311	Landraces	11696902	15657074	PRJNA624020	79140601500	527604010	43.95	94.04	86.36	Li et al. 2020
107	Europe	the Netherlands	Solognote	SOL	Solognote24727	19.5853	0.962913	0.987565	Landraces	10903641	15616591	PRJNA624020	79735276500	531568510	43.67	95.06	88.52	Li et al. 2020
107	Europe	the Netherlands	Solognote	SOL	Solognote24728	19.7446	0.966924	0.986009	Landraces	11267408	15661155	PRJNA624020	84294480600	561963204	44.08	94.21	86.98	Li et al. 2020
107	Europe	the Netherlands	Solognote	SOL	Solognote24729	21.5902	0.966675	0.987165	Landraces	11149700	15658367	PRJNA624020	90019720200	600131468	44.11	95.16	88.68	Li et al. 2020
107	Europe	the Netherlands	Solognote	SOL	Solognote24730	20.4862	0.963473	0.986762	Landraces	11141072	15616308	PRJNA624020	87632613000	584217420	43.58	93.73	86.06	Li et al. 2020
107	Europe	the Netherlands	Solognote	SOL	Solognote24731	19.9255	0.96638	0.987827	Landraces	11048129	15659574	PRJNA624020	81262691400	541751276	43.48	94.88	88.16	Li et al. 2020
107	Europe	the Netherlands	Solognote	SOL	Solognote24732	19.5163	0.963525	0.986823	Landraces	11246400	15630510	PRJNA624020	79678014900	531186766	43.59	94.88	88.03	Li et al. 2020
107	Europe	the Netherlands	Solognote	SOL	Solognote24733	19.8063	0.963506	0.986477	Landraces	11358438	15635968	PRJNA624020	81834619800	545564132	43.58	94.64	87.72	Li et al. 2020
107	Europe	the Netherlands	Solognote	SOL	Solognote24734	20.0987	0.963373	0.987977	Landraces	11259745	15632633	PRJNA624020	81281056200	541873708	43.42	95.02	88.26	Li et al. 2020
107	Europe	the Netherlands	Solognote	SOL	Solognote24735	20.1717	0.9632	0.988062	Landraces	11237885	15617809	PRJNA624020	81756064800	545040432	43.64	95.07	88.48	Li et al. 2020
107	Europe	the Netherlands	Solognote	SOL	Solognote24736	19.9684	0.966587	0.986351	Landraces	11119537	15669217	PRJNA624020	80498158800	536654392	43.3	94.86	88.07	Li et al. 2020
108	Europe	the Netherlands	Drente Heathen	DRS	DR1	16.2494	0.966423	0.812307	Landraces	11723994	15682820	PRJNA624020	82947210300	552981402	42.81	96.12	90.94	Li et al. 2020
108	Europe	the Netherlands	Drente Heathen	DRS	DR2	19.5998	0.96795	0.98462	Landraces	11599407	15686896	PRJNA624020	82225209900	548168066	43.67	94.33	86.91	Li et al. 2020
108	Europe	the Netherlands	Drente Heathen	DRS	DR3	19.1432	0.968496	0.985929	Landraces	11724908	15703553	PRJNA624020	84703215900	564688106	43.78	93.2	85	Li et al. 2020
108	Europe	the Netherlands	Drente Heathen	DRS	DR4	20.3316	0.968417	0.9864	Landraces	11729569	15704496	PRJNA624020	85638770400	570925136	43.54	94.16	86.64	Li et al. 2020
108	Europe	the Netherlands	Drente Heathen	DRS	DR5	18.7683	0.968771	0.987086	Landraces	11740416	15704345	PRJNA624020	80726261100	538175074	43.66	93.44	85.32	Li et al. 2020
109	Europe	Italy	Altamurana sheep	ALT	ALT6	16.3789	0.964136	0.981162	Landraces	11956562	15567023	/	67654963500	451033090	43.62	94.31	87.11	This Study
109	Europe	Italy	Altamurana sheep	ALT	ALT8	19.6299	0.967204	0.98047	Landraces	12020560	15656855	PRJNA645671	75203250600	501355004	43.08	98.02	95.2	Deng et al. 2020
109	Europe	Italy	Altamurana sheep	ALT	ALT9	17.0604	0.966011	0.981178	Landraces	11757079	15627624	PRJNA645671	63007444800	420049632	42.53	98.03	95.24	Deng et al. 2020
110	Europe	Italy	Leccese sheep	LEC	LEC10	18.2117	0.963246	0.982771	Landraces	11918909	15634912	/	70275525900	468503506	43.27	97.93	94.87	This Study
110	Europe	Italy	Leccese sheep	LEC	LEC12	17.174	0.965237	0.980407	Landraces	11380620	15626277	PRJNA645671	67319747700	448798318	43.13	97.85	94.74	Deng et al. 2020
110	Europe	Italy	Leccese sheep	LEC	LEC9	18.8055	0.966103	0.98276	Landraces	11938360	15599917	PRJNA645671	72026477700	480176518	43.94	97.93	95	Deng et al. 2020
111	Europe	Germany	Rhoen sheep	RHS	RH-2002-20	15.5508	0.964062	0.981403	Landraces	11247470	15576264	PRJNA645671	61835452200	412236348	43.32	97.73	94.56	Deng et al. 2020
111	Europe	Germany	Rhoen sheep	RHS	RH-2002-27	16.7295	0.966623	0.980874	Landraces	11297297	15588980	PRJNA645671	69724731000	464831540	43.41	94.18	86.91	Deng et al. 2020
111	Europe	Germany	Rhoen sheep	RHS	RH-2002-2	18.1804	0.965223	0.980526	Landraces	11328562	15596409	PRJNA645671	73846346400	492308976	43.63	97.79	94.66	Deng et al. 2020
112	Europe	Wales	Lleyn sheep	LIE	C5	17.4878	0.95982	0.981981	Landraces	11855556	15563757	/	70443859200	469625728	43.44	97.76	94.56	This Study
112	Europe	Wales	Lleyn sheep	LIE	L28	16.5221	0.95965	0.98051	Landraces	11706951	15558374	/	68000925300	453339502	43.69	97.39	93.83	This Study
112	Europe	Wales	Lleyn sheep	LIE	L92	15.3159	0.96204	0.981037	Landraces	11822201	15609320	/	67484181600	449894544	43.78	97.26	93.5	This Study
113	Europe	Scotland	Hebridean sheep	HEB	HB10	18.28	0.958501	0.979922	Landraces	11409766	15531754	/	74484191100	496561274	42.65	97.67	94.39	This Study
113	Europe	Scotland	Hebridean sheep	HEB	HB11	18.111	0.960301	0.977578	Landraces	11553650	15576831	/	72714064800	484760432	42.58	97.98	95.08	This Study
113	Europe	Scotland	Hebridean sheep	HEB	HB15	16.0019	0.961338	0.980148	Landraces	11491972	15581828	/	69482603100	463217354	43.45	97.16	93.31	This Study
114	Europe	Scotland	North Ronaldsay sheep	NRS	LH112	14.6356	0.964011	0.985099	Landraces	11035900	15567040	PRJNA645671	63573612900	423824086	42.74	96.78	92.66	Deng et al. 2020
114	Europe	Scotland	North Ronaldsay sheep	NRS	LH54	14.1174	0.960228	0.984838	Landraces	10935383	15500277	/	62594139600	417294264	43.24	96.81	92.74	This Study
114	Europe	Scotland	North Ronaldsay sheep	NRS	LH75	16.2566	0.960817	0.986137	Landraces	11014276	15527001	/	68864590800	459097272	42.41	97	93.13	This Study
115	Europe	England	Ryelands sheep	RYE	501	16.9798	0.962276	0.983119	Landraces	10912689	15577242	/	69403764300	462691762	43.88	97.7	94.38	This Study
115	Europe	England	Ryelands sheep	RYE	511	17.3348	0.959299	0.98048	Landraces	11125877	15551825	/	71646550800	477643672	43.83	97.84	94.68	This Study
115	Europe	England	Ryelands sheep	RYE	515	17.6907	0.958698	0.981723	Landraces	11055359	15539653	/	72195855600	481305704	43.91	97.89	94.82	This Study
116	Europe	Wales	Welsh Mountain sheep	WMS	WMT08	14.8017	0.960195	0.980602	Landraces	11994257	15542153	PRJNA645671	63314275200	422095168	42.64	96.75	92.55	Deng et al. 2020
116	Europe	Wales	Welsh Mountain sheep	WMS	WMT15	15.5823	0.960176	0.980286	Landraces	11901281	15543427	/	66700719000	444671460	42.73	96.78	92.66	This Study
116	Europe	Wales	Welsh Mountain sheep	WMS	WMT26	17.18	0.962115	0.982325	Landraces	12022329	15576482	/	75018942900	500126286	42.8	96.43	91.95	This Study
117	Europe	Czech Republic	Valachian sheep	VAL	V-06	16.9039	0.960071	0.972233	Landraces	11485229	15530754	/	67087233000	447248220	43.1	98.12	95.41	This Study
117	Europe	Czech Republic	Valachian sheep	VAL	V-08	20.0776	0.964784	0.980246	Landraces	11527029	15581444	PRJNA645671	80182878900	534552526	44.61	97.58	94.27	Deng et al. 2020
117	Europe	Czech Republic	Valachian sheep	VAL	V-09	15.1233	0.962015	0.923974	Landraces	11743006	15522664	PRJNA645671	61111109700	407407398	43.65	97.53	94.19	Deng et al. 2020
118	Europe	Netherlands	Zwartbles sheep	ZWA	ZW-02	15.6536	0.961529	0.977062	Landraces	11297035	15559897	/	67587075000	450580500	43.08	96.87	92.63	This Study
118	Europe	Netherlands	Zwartbles sheep	ZWA	ZW-11	15.2622	0.964964	0.980027	Landraces	11635204	15615463	PRJNA645671	60331191300	402207942	43.34	97.12	93.32	Deng et al. 2020
118	Europe	Netherlands	Zwartbles sheep	ZWA	ZW-12	15.7965	0.960143	0.973714	Landraces	11457661	15518565	/	66863560200	445757068	43.31	96.83	92.56	This Study
119	Europe	Sweden	Swedish Finewool sheep	SFS	OAR481	16.5983	0.961508	0.983004	Landraces	11551956	15579365	/	65146651500	434311010	42.71	97.34	93.37	This Study
119	Europe	Sweden	Swedish Finewool sheep	SFS	OAR488	16.221	0.962002	0.982338	Landraces	11864285	15595801	/	66515500500	443436670	42.8	97.26	93.3	This Study
119	Europe	Sweden	Swedish Finewool sheep	SFS	OAR496	16.2465	0.961745	0.982133	Landraces	11791703	15591569	/	67402186200	449347908	42.66	97.27	93.35	This Study
120	Europe	Sweden	Svärdsjö sheep	SVS	OAR682	15.481	0.958867	0.983452	Landraces	10542268	15518962	/	64827952200	432186348	43.03	97.39	93.51	This Study
120	Europe	Sweden	Svärdsjö sheep	SVS	OAR686	16.0041	0.958842	0.984245	Landraces	10488159	15523954	PRJNA645671	63145634100	420970894	43.08	97.59	94.02	Deng et al. 2020
120	Europe	Sweden	Svärdsjö sheep	SVS	OAR941	16.4554	0.958954	0.983088	Landraces	10150262	15527577	PRJNA645671	66712419300	444749462	42.74	97.57	94.02	Deng et al. 2020
121	Europe	Sweden	Helsinge sheep	HEL	OAR692	16.0804	0.963147	0.98341	Landraces	10784951	15577807	PRJNA645671	67100501100	447336674	43.03	97.4	93.51	Deng et al. 2020
121	Europe	Sweden	Helsinge sheep	HEL	OAR780	14.7352	0.960245	0.982645	Landraces	11252258	15547897	/	63065493600	420436624	42.98	97.12	92.86	This Study
121	Europe	Sweden	Helsinge sheep	HEL	OAR904	16.5463	0.960727	0.983617	Landraces	11251305	15558902	/	70063029000	467086860	42.82	97.18	92.96	This Study
122	Europe	Iceland	Icelandic Leader sheep	ILS	Oa074	15.7666	0.962195	0.98491	Landraces	11536890	15595819	/	67136863500	447579090	42.98	96.81	92.62	This Study
122	Europe	Iceland	Icelandic Leader sheep	ILS	Oa075	16.9938	0.962095	0.98521	Landraces	11264229	15593633	/	73764573300	491763822	43.08	96.91	92.9	This Study
122	Europe	Iceland	Icelandic Leader sheep	ILS	Oa076	16.59	0.961931	0.98154	Landraces	11535769	15604902	/	70043466000	466956440	43.22	97.13	93.29	This Study
123	Europe	Iceland	Icelandic sheep	ICS	Oa174	15.808	0.957288	0.985613	Landraces	11371793	15497639	/	66890398500	445935990	42.45	97.06	93.1	This Study
123	Europe	Iceland	Icelandic sheep	ICS	Oa187	17.3242	0.957685	0.984566	Landraces	11343858	15509816	/	74116999500	494113330	42.65	97.32	93.67	This Study
123	Europe	Iceland	Icelandic sheep	ICS	Oa197	17.3371	0.96158	0.984296	Landraces	11377587	15584288	/	71423198400	476154656	42.72	97.22	93.29	This Study
124	Europe	Croatia	Dalmatian sheep	DAS	SO118	16.5081	0.964668	0.978197	Landraces	12016379	15618416	PRJNA645671	67631377200	450875848	43.2	97.63	94.31	Deng et al. 2020
124	Europe	Croatia	Dalmatian sheep	DAS	SO86	17.1261	0.966598	0.96855	Landraces	11879088	15676702	PRJNA645671	73218468000	488123120	43.18	97.59	94.27	Deng et al. 2020
124	Europe	Croatia	Dalmatian sheep	DAS	ZO104	16.9237	0.964782	0.973206	Landraces	11994931	15628926	PRJNA645671	68181960000	454546400	43.27	97.49	94.05	Deng et al. 2020
125	Europe	Spain	Xisqueta sheep	XIS	Xis1472	15.8544	0.961885	0.981318	Landraces	11453283	15590934	PRJNA645671	70520961300	470139742	43.63	97.06	93.22	Deng et al. 2020
125	Europe	Spain	Xisqueta sheep	XIS	Xis1474	18.296	0.96413	0.983577	Landraces	12078852	15644437	/	76550368800	510335792	43	97.25	93.34	This Study
125	Europe	Spain	Xisqueta sheep	XIS	Xis1539	15.8409	0.963366	0.983407	Landraces	11990234	15623822	/	69886435200	465909568	43.39	96.91	92.83	This Study
126	Europe	Norway	Old Spælsau sheep	OSP	NOS037	14.2301	0.962538	0.975297	Landraces	11861750	15558065	PRJNA645671	63095413800	420636092	42.93	96.89	92.87	Deng et al. 2020
126	Europe	Norway	Old Spælsau sheep	OSP	NOS452	16.7365	0.963228	0.978533	Landraces	11673789	15566875	PRJNA645671	76297200300	508648002	42.86	96.98	93.03	Deng et al. 2020
126	Europe	Norway	Old Spælsau sheep	OSP	NOS453	15.7891	0.963336	0.976727	Landraces	11759714	15571671	PRJNA645671	72203538000	481356920	43.06	97.36	93.85	Deng et al. 2020
127	Europe	Norway	Feral sheep	FSS	NOS462	14.5523	0.962017	0.978887	Landraces	11754952	15550126	PRJNA645671	63607813500	424052090	43.15	97.23	93.54	Deng et al. 2020
127	Europe	Norway	Feral sheep	FSS	NOS463	16.4753	0.962731	0.974132	Landraces	11076680	15558615	PRJNA645671	73490224200	489934828	42.73	97.12	93.35	Deng et al. 2020
127	Europe	Norway	Feral sheep	FSS	NOS001	15.3706	0.961862	0.978268	Landraces	11030343	15540995	PRJNA645671	70610316300	470735442	43.01	97.15	93.39	Deng et al. 2020
128	Europe	Norway	Norwegian White sheep	NWS	NW56	14.8352	0.962351	0.980417	Improved	11639153	15545869	PRJNA645671	66500478900	443336526	42.88	97	93.05	Deng et al. 2020
128	Europe	Norway	Norwegian White sheep	NWS	NW57	14.8309	0.963268	0.977442	Improved	11723693	15573331	PRJNA645671	66623405100	444156034	42.95	96.91	92.86	Deng et al. 2020
128	Europe	Norway	Norwegian White sheep	NWS	NW60	16.2403	0.964291	0.979413	Improved	11711655	15598649	PRJNA645671	73449741600	489664944	42.97	97.06	93.21	Deng et al. 2020
129	Europe	Norway	Grey Tronder sheep	GTS	NOS101	16.1251	0.959252	0.980374	Landraces	11408652	15527473	/	72037351500	480249010	43.05	97.26	93.63	This Study
129	Europe	Norway	Grey Tronder sheep	GTS	NOS105	15.7826	0.960195	0.977753	Landraces	11837822	15549776	/	71873232000	479154880	42.9	97.24	93.61	This Study
129	Europe	Norway	Grey Tronder sheep	GTS	NOS477	15.1319	0.963167	0.976969	Landraces	11773441	15562966	PRJNA645671	68824405800	458829372	42.81	97.37	93.84	Deng et al. 2020
130	Europe	Serbia	Pramenka sheep	PRAM	PRAM11	13.9217	0.96172	0.984925	Landraces	11847586	15579359	/	60491141100	403274274	42.99	96.69	92.42	This Study
130	Europe	Serbia	Pramenka sheep	PRAM	PRAM16	15.4082	0.965913	0.981242	Landraces	11942797	15654058	PRJNA645671	62188170000	414587800	43.22	96.87	92.47	Deng et al. 2020
130	Europe	Serbia	Pramenka sheep	PRAM	PRAM7	16.3786	0.966517	0.986155	Landraces	12030603	15630680	PRJNA645671	71090658300	473937722	43.27	96.67	92.38	Deng et al. 2020
131	Europe	China	East Friesian Dairy sheep	EFR	EFR208	23.041	0.963151	0.980341	Improved	11002319	15620974	PRJNA624020	94300461900	628669746	42.8	96.41	91.59	Li et al. 2020
131	Europe	China	East Friesian Dairy sheep	EFR	EFR212	20.0099	0.962145	0.985147	Improved	11222154	15593846	PRJNA624020	80897989200	539319928	43.64	95.27	89.17	Li et al. 2020
131	Europe	China	East Friesian Dairy sheep	EFR	EFR213	21.5402	0.964898	0.982105	Improved	11929836	15662925	PRJNA624020	87322942800	582152952	43.45	95.21	89.09	Li et al. 2020
131	Europe	China	East Friesian Dairy sheep	EFR	EFR215	20.0323	0.963773	0.984065	Improved	11880928	15634236	PRJNA624020	82846587900	552310586	44.19	95.47	89.6	Li et al. 2020
131	Europe	China	East Friesian Dairy sheep	EFR	EFR216	21.2472	0.964178	0.985964	Improved	11737963	15643420	PRJNA624020	85172782500	567818550	43.55	95.5	89.68	Li et al. 2020
131	Europe	China	East Friesian Dairy sheep	EFR	EFR219	19.1531	0.963572	0.985229	Improved	11890821	15635654	PRJNA624020	78651744900	524344966	43.59	95.63	89.81	Li et al. 2020
131	Europe	Germany	East Friesian Dairy sheep	EFR	VF-02	20.1025	0.968172	0.986824	Improved	11674655	15697611	PRJNA624020	82369876500	549132510	43.83	95.53	89.72	Li et al. 2020
131	Europe	Germany	East Friesian Dairy sheep	EFR	VF-06	19.4856	0.963891	0.986388	Improved	11628414	15635985	PRJNA624020	80222980200	534819868	43.62	95.25	89.22	Li et al. 2020
131	Europe	Germany	East Friesian Dairy sheep	EFR	VF-10	22.5922	0.964428	0.987164	Improved	11598062	15652189	PRJNA624020	93561807600	623745384	43.83	95.52	89.75	Li et al. 2020
131	Europe	Germany	East Friesian Dairy sheep	EFR	VF-12	20.4932	0.96386	0.987377	Improved	11573909	15637506	PRJNA624020	84167497500	561116650	43.61	95.48	89.68	Li et al. 2020
132	Europe	China	Suffolk sheep	SFK	SFK193	19.6565	0.964159	0.97672	Improved	11649288	15647128	PRJNA624020	78108392400	520722616	43.12	95.59	89.59	Li et al. 2020
132	Europe	China	Suffolk sheep	SFK	SFK194	20.9092	0.964325	0.987084	Improved	11593746	15656146	PRJNA624020	83665068300	557767122	43.36	94.81	88.06	Li et al. 2020
132	Europe	China	Suffolk sheep	SFK	SFK198	20.187	0.96326	0.987966	Improved	11099195	15629608	PRJNA624020	83725144800	558167632	42.17	95.86	90.32	Li et al. 2020
132	Europe	China	Suffolk sheep	SFK	SFK195	22.4811	0.965014	0.988607	Improved	11780327	15674479	PRJNA624020	92848039200	618986928	42.38	96.14	90.84	Li et al. 2020
132	Europe	China	Suffolk sheep	SFK	SFK197	18.7978	0.963989	0.9858	Improved	11507978	15642835	PRJNA624020	80672550300	537817002	42.48	95.31	89.23	Li et al. 2020
132	Europe	China	Suffolk sheep	SFK	SFK201	22.5987	0.964644	0.988337	Improved	11790782	15664962	PRJNA624020	93961092600	626407284	42.73	96.29	91.16	Li et al. 2020
132	Europe	China	Suffolk sheep	SFK	SFK203	19.4807	0.963181	0.98751	Improved	11524247	15628502	PRJNA624020	78843852600	525625684	43.27	95.53	89.44	Li et al. 2020
132	Europe	China	Suffolk sheep	SFK	SFK204	18.5949	0.963456	0.98512	Improved	11579578	15633515	PRJNA624020	79757260500	531715070	43.22	94.85	88.22	Li et al. 2020
132	Europe	China	Suffolk sheep	SFK	SFK205	19.4349	0.963969	0.987891	Improved	11752795	15648719	PRJNA624020	80708288400	538055256	43.33	95.07	88.5	Li et al. 2020
132	Europe	China	Suffolk sheep	SFK	SFK206	18.9528	0.963658	0.986236	Improved	11630582	15646147	PRJNA624020	78539539500	523596930	43.19	94.95	88.3	Li et al. 2020
133	Europe	the Netherlands	Gotland	GOT	Gotland24512	19.1856	0.963756	0.985942	Improved	11201071	15632387	PRJNA624020	80302803900	535352026	43.43	94.54	87.55	Li et al. 2020
133	Europe	the Netherlands	Gotland	GOT	Gotland24513	19.063	0.962683	0.988199	Improved	11427842	15609425	PRJNA624020	80302222500	535348150	44.03	94.93	88.19	Li et al. 2020
133	Europe	the Netherlands	Gotland	GOT	Gotland24514	19.2627	0.96715	0.984455	Improved	11405075	15684368	PRJNA624020	79672857600	531152384	43.09	94.47	87.37	Li et al. 2020
133	Europe	the Netherlands	Gotland	GOT	Gotland24506	19.8944	0.96383	0.988757	Improved	11540799	15629852	PRJNA624020	82375856400	549172376	44.09	95.53	89.31	Li et al. 2020
133	Europe	the Netherlands	Gotland	GOT	Gotland24507	19.9531	0.963947	0.987923	Improved	11672770	15645583	PRJNA624020	80321153100	535474354	43.08	95.13	88.56	Li et al. 2020
133	Europe	the Netherlands	Gotland	GOT	Gotland24508	19.6938	0.963622	0.987779	Improved	11559444	15638924	PRJNA624020	79831721100	532211474	43.3	95.13	88.58	Li et al. 2020
133	Europe	the Netherlands	Gotland	GOT	Gotland24510	19.4683	0.966429	0.986363	Improved	10897380	15658413	PRJNA624020	80542340700	536948938	43.52	94.8	88	Li et al. 2020
133	Europe	the Netherlands	Gotland	GOT	Gotland24515	19.4128	0.966306	0.986592	Improved	11366401	15672822	PRJNA624020	78281566200	521877108	43.67	96.02	90.72	Li et al. 2020
133	Europe	the Netherlands	Gotland	GOT	Gotland24516	19.8	0.966467	0.984654	Improved	11431036	15678848	PRJNA624020	80293858500	535292390	43.96	96	90.62	Li et al. 2020
133	Europe	the Netherlands	Gotland	GOT	Gotland24517	19.8768	0.963513	0.985539	Improved	11364382	15652320	PRJNA624020	79215289800	528101932	43.52	96.38	91.37	Li et al. 2020
134	Europe	Germany	Mountain Brown sheep	BBS	BBS-3534	18.0807	0.966502	0.965261	Improved	11821884	15656192	/	73631896200	490879308	42.94	97.62	94.4	This Study
134	Europe	Germany	Mountain Brown sheep	BBS	BBS-3551	15.5248	0.962591	0.978816	Improved	11990811	15590501	/	62846863800	418979092	43.03	97.67	94.47	This Study
134	Europe	Germany	Mountain Brown sheep	BBS	BBS-3554	16.5078	0.961698	0.982898	Improved	11843390	15516619	PRJNA645671	62959735200	419731568	44.26	97.85	94.77	Deng et al. 2020
135	Europe	Germany	Bentheimer Landschaf sheep	BENT	BENT-3164	18.4477	0.960947	0.97845	Improved	11690088	15536472	/	73216197900	488107986	43.18	97.78	94.73	This Study
135	Europe	Germany	Bentheimer Landschaf sheep	BENT	BENT-3261	17.9507	0.960287	0.979195	Improved	11589194	15558936	/	70413728100	469424854	42.89	97.73	94.61	This Study
135	Europe	Germany	Bentheimer Landschaf sheep	BENT	BENT-3269	19.2794	0.963273	0.976996	Improved	10731215	15575579	PRJNA645671	77187242700	514581618	43.1	97.38	93.94	Deng et al. 2020
136	Europe	Germany	Mountain White sheep	WBS	WBS-319	18.0037	0.962104	0.980947	Improved	12074870	15573469	/	71090832900	473938886	43.11	98	95.14	This Study
136	Europe	Germany	Mountain White sheep	WBS	WBS-3556	18.0614	0.964073	0.982361	Improved	11625678	15570422	PRJNA645671	69821239500	465474930	43.4	97.57	94.21	Deng et al. 2020
136	Europe	Germany	Mountain White sheep	WBS	WBS-3562	18.1168	0.961076	0.97988	Improved	11801709	15529159	/	70611547800	470743652	44.03	97.67	94.44	This Study
137	Europe	England	Romney sheep	ROS	K-04	16.8328	0.962407	0.982375	Improved	11536647	15603294	/	72399546600	482663644	43.74	97.35	93.6	This Study
137	Europe	England	Romney sheep	ROS	K-07	16.2105	0.96608	0.979005	Improved	11547488	15643826	PRJNA645671	69143691900	460957946	43.5	97.24	93.41	Deng et al. 2020
137	Europe	England	Romney sheep	ROS	K-10	16.3508	0.962381	0.982693	Improved	11284770	15589491	PRJNA645671	70876924800	472512832	43.12	96.83	92.53	Deng et al. 2020
137	Europe	United Kingdom	Romney	ROS	ROM454	10.9392	0.964617	0.978765	Improved	11646445	15073266	PRJNA160933	40592814050	401909050	/	/	/	Naval-Sanchez et al. 2018
138	Europe	England	Hampshire sheep	HAM	H-03	15.3623	0.960637	0.811643	Improved	11720383	15508951	/	74454856200	496365708	46.65	97.29	93.57	This Study
138	Europe	England	Hampshire sheep	HAM	H-04	16.6505	0.959258	0.953364	Improved	10519040	15482971	PRJNA645671	70859224500	472394830	43.75	97.07	93	Deng et al. 2020
138	Europe	England	Hampshire sheep	HAM	H-09	11.7653	0.962406	0.983509	Improved	11542586	15502853	PRJNA645671	55139637000	367597580	43.9	97.51	93.78	Deng et al. 2020
139	Europe	England	Oxford Down sheep	OXD	OD-09	10.7357	0.959169	0.984847	Improved	11069842	15465350	/	54152888100	361019254	43.86	97.06	93	This Study
139	Europe	England	Oxford Down sheep	OXD	OD-10	17.6091	0.962756	0.983296	Improved	11684933	15590496	/	74037381300	493582542	44.33	97.54	94.06	This Study
139	Europe	England	Oxford Down sheep	OXD	OD-11	17.115	0.962211	0.98382	Improved	11440242	15605025	/	70252134600	468347564	43.43	97.41	93.81	This Study
140	Europe	the Netherlands	Texel sheep	TEX	T-01	15.5323	0.96542	0.980799	Improved	11520928	15641134	PRJNA645671	67019527800	446796852	44.06	96.69	92.28	Deng et al. 2020
140	Europe	the Netherlands	Texel sheep	TEX	T-11	17.8389	0.966405	0.981885	Improved	11499442	15647372	PRJNA645671	76462623300	509750822	43.4	96.58	92.07	Deng et al. 2020
140	Europe	the Netherlands	Texel sheep	TEX	T-02	17.4944	0.963421	0.97566	Improved	11540419	15610793	PRJNA645671	75336623700	502244158	43.27	97.91	94.89	Deng et al. 2020
140	Europe	the Netherlands	Texel	TEX	TEX454	10.3514	0.958251	0.979328	Improved	10689345	14815928	PRJNA160933	38159876964	377820564	/	/	/	Naval-Sanchez et al. 2018
141	Europe	the Czech Republic	Sumavska sheep	SUMA	S-04	17.7429	0.964309	0.979409	Improved	11774180	15593964	PRJNA645671	70491855900	469945706	43.59	97.33	93.68	Deng et al. 2020
141	Europe	the Czech Republic	Sumavska sheep	SUMA	S-05	16.501	0.961357	0.931465	Improved	11948825	15537640	/	67313795100	448758634	43.72	97.54	94.12	This Study
141	Europe	the Czech Republic	Sumavska sheep	SUMA	S-08	20.0213	0.963265	0.979248	Improved	12035954	15604154	/	76868705400	512458036	43.34	97.81	94.76	This Study
142	Europe	Ukraine	Carpathian Mountain sheep	MKS	MK13	17.4639	0.966235	0.982496	Improved	12034742	15649797	PRJNA645671	69879903000	465866020	42.84	97.1	92.95	Deng et al. 2020
142	Europe	Ukraine	Carpathian Mountain sheep	MKS	MK15	14.9798	0.962119	0.980132	Improved	12068136	15598488	/	60292251900	401948346	42.75	97.18	93.11	This Study
142	Europe	Ukraine	Carpathian Mountain sheep	MKS	MK18	16.3978	0.962338	0.983204	Improved	12073045	15601560	/	66359964300	442399762	42.65	97.48	93.75	This Study
143	Europe	Poland	Olkuska sheep	OLS	OL13	16.2218	0.965566	0.980702	Improved	11590987	15639274	PRJNA645671	66634099200	444227328	42.97	97.32	93.4	Deng et al. 2020
143	Europe	Poland	Olkuska sheep	OLS	OL14	18.8643	0.962198	0.983177	Improved	11819978	15562142	/	73213848900	488092326	44.01	97.89	94.73	This Study
143	Europe	Poland	Olkuska sheep	OLS	OL16	15.9398	0.961816	0.981288	Improved	11550791	15591770	/	61054336500	407028910	42.68	97.72	94.46	This Study
144	Europe	Croatia	Pag Island sheep	PIS	POG14	16.3242	0.965935	0.972568	Improved	11986335	15656701	PRJNA645671	71040588600	473603924	43.4	97.81	94.74	Deng et al. 2020
144	Europe	Croatia	Pag Island sheep	PIS	POG24	16.6009	0.966225	0.965804	Improved	11958051	15667467	PRJNA645671	72117631800	480784212	43.17	97.74	94.63	Deng et al. 2020
144	Europe	Croatia	Pag Island sheep	PIS	POG8	17.7423	0.964608	0.976663	Improved	11967553	15622260	PRJNA645671	72167149500	481114330	43.1	97.06	92.96	Deng et al. 2020
145	Europe	Spain	Ripollesa sheep	RIP	Rip2447	16.274	0.962597	0.981864	Improved	11857960	15623522	/	66684537300	444563582	42.67	97.2	93.34	This Study
145	Europe	Spain	Ripollesa sheep	RIP	Rip2449	14.7363	0.962437	0.980556	Improved	11795758	15614233	/	62575121400	417167476	43.32	96.88	92.65	This Study
145	Europe	Spain	Ripollesa sheep	RIP	Rip2453	15.8568	0.965157	0.982978	Improved	11487557	15630486	PRJNA645671	67412238300	449414922	42.81	96.72	92.28	Deng et al. 2020
146	Europe	/	Swiss White Alpine	SWA	SWAA27	11.5023	0.962974	0.975787	Improved	10786292	15167002	PRJNA160933	41582100768	411703968	/	/	/	Naval-Sanchez et al. 2018
146	Europe	/	Swiss White Alpine	SWA	SWAN3	11.9409	0.962246	0.98203	Improved	10872287	15141969	PRJNA160933	41160086206	407525606	/	/	/	Naval-Sanchez et al. 2018
146	Europe	/	Swiss White Alpine	SWA	SWAN4	12.0765	0.962527	0.982881	Improved	10697226	15089234	PRJNA160933	43958013658	435227858	/	/	/	Naval-Sanchez et al. 2018
147	Europe	/	Churra	CHU	CHU2	11.8737	0.967408	0.977892	Improved	11439805	15283678	PRJNA160933	41108652966	407016366	/	/	/	Naval-Sanchez et al. 2018
148	Europe	/	Milk Lacaune	LAC	LAC84	10.6417	0.963497	0.981974	Improved	11129488	15047407	PRJNA160933	38132158928	377546128	/	/	/	Naval-Sanchez et al. 2018
148	Europe	/	Meat Lacaune	LAC	LAC1	11.8685	0.964475	0.98724	Improved	11052965	15009031	PRJNA160933	46063336640	456072640	/	/	/	Naval-Sanchez et al. 2018
149	Europe	/	Merino	MER	MERA1	10.2088	0.960394	0.982841	Improved	10644591	14989417	PRJNA160933	39027885710	386414710	/	/	/	Naval-Sanchez et al. 2018
149	Europe	/	Merino	MER	MER454	11.2098	0.962065	0.982673	Improved	11173598	15060232	PRJNA160933	40867663734	404630334	/	/	/	Naval-Sanchez et al. 2018
149	Europe	/	Merino	MER	MERC1	10.101	0.963234	0.98674	Improved	11011548	14991740	PRJNA160933	38939779370	385542370	/	/	/	Naval-Sanchez et al. 2018
150	Europe	/	Castellana	CAS	CAS3	11.9029	0.967043	0.97875	Landraces	11408026	15204447	PRJNA160933	41662327694	412498294	/	/	/	Naval-Sanchez et al. 2018
150	Europe	/	Castellana	CAS	CAS1	14.7829	0.969651	0.983348	Landraces	11628458	15281921	PRJNA160933	55956062218	554020418	/	/	/	Naval-Sanchez et al. 2018
151	Europe	/	Salz	SAL	SALC1	11.08	0.961414	0.986853	Improved	11092817	15066898	PRJNA160933	44432555694	439926294	/	/	/	Naval-Sanchez et al. 2018
151	Europe	/	Salz	SAL	SALA2	12.199	0.960579	0.985367	Improved	10938090	14989940	PRJNA160933	44578183554	441368154	/	/	/	Naval-Sanchez et al. 2018
152	Europe	United Kingdom	Welsh Hardy Speckled Face	WHS	WHSF1	10.6243	0.960623	0.986489	Improved	11151666	14999544	PRJNA160933	39622088910	392297910	/	/	/	Naval-Sanchez et al. 2018
153	South America	Brazil	Morada Nova sheep	MNR	OMN212	13.9203	0.960368	0.979401	Landraces	11332464	15555886	/	62087881200	413919208	43.52	97.04	93.13	This Study
153	America	Brazil	Morada Nova sheep	MNR	OMN214	15.2602	0.961027	0.975244	Landraces	11322691	15578712	/	61214498400	408096656	42.86	96.51	92.07	This Study
153	America	Brazil	Morada Nova sheep	MNR	OMN215	16.1821	0.961302	0.981452	Landraces	11315473	15577708	/	66119998200	440799988	43.42	96.43	91.86	This Study
153	America	/	Morada Nova	BMN	BMN3	11.7772	0.960585	0.98248	Landraces	10660879	15141067	PRJNA160933	42108658814	416917414	/	/	/	Naval-Sanchez et al. 2018
154	America	Brazil	Brazilian Bergamasca sheep	BER	OB-060	16.7953	0.965463	0.981868	Improved	11467150	15640930	PRJNA645671	74219161800	494794412	43.11	97.23	93.48	Deng et al. 2020
154	America	Brazil	Brazilian Bergamasca sheep	BER	OB-072	17.1996	0.964721	0.974525	Improved	11540913	15627760	PRJNA645671	77046800100	513645334	44.77	96.64	92.27	Deng et al. 2020
154	America	Brazil	Brazilian Bergamasca sheep	BER	OB-8334	13.8335	0.963282	0.972235	Improved	11084876	15582113	/	63546349500	423642330	43.52	97.14	93.38	This Study
155	America	Brazil	Brazilian Somali sheep	SOM	OS-011	12.6221	0.957137	0.978663	Improved	11692224	15447779	/	65111148600	434074324	44.03	96.51	92.03	This Study
155	America	Brazil	Brazilian Somali sheep	SOM	OS-017	13.7115	0.959614	0.981465	Improved	11959964	15506568	PRJNA645671	71993428800	479956192	42.75	96.59	92.18	Deng et al. 2020
155	America	Brazil	Brazilian Somali sheep	SOM	OS-021	17.6264	0.961308	0.972438	Improved	11001738	15567400	PRJNA645671	78249388500	521662590	42.72	97.18	93.44	Deng et al. 2020
156	America	Brazil	Santa Inês sheep	SIS	OSI1141	15.6043	0.965551	0.982754	Improved	11877813	15627784	PRJNA645671	67407334500	449382230	43.35	96.32	91.89	Deng et al. 2020
156	America	Brazil	Santa Inês sheep	SIS	OSI1142	12.7885	0.960927	0.983262	Improved	11793538	15558725	/	53721063300	358140422	42.84	96.79	92.57	This Study
156	America	Brazil	Santa Inês sheep	SIS	OSI1143	16.2858	0.961987	0.978359	Improved	11503701	15600885	/	71837147700	478914318	43.35	96.35	91.93	This Study
156	America	/	Santa_Inês	BSI	BSI3	11.3961	0.964012	0.987008	Improved	12949374	15050491	PRJNA160933	40558068838	401565038	/	/	/	Naval-Sanchez et al. 2018
157	America	/	Brazilian Creole	BCS	BCS3	11.9795	0.965561	0.971393	Landraces	10548976	15158304	PRJNA160933	42686489106	422638506	/	/	/	Naval-Sanchez et al. 2018
158	America	/	Gulf Coast native	GCN	GCN4	11.5493	0.963429	0.982354	Landraces	11531732	15211186	PRJNA160933	40320807314	399215914	/	/	/	Naval-Sanchez et al. 2018
159	Europe	Finland	Europe Mouflon	EMUF	MUF1	17.4105	0.958597	0.977607		9844794	15478504	/	75375588900	502503926	42.76	97.82	94.64	Chen et al. 2020
159	Europe	Finland	Europe Mouflon	EMUF	MUF2_1	17.1774	0.958621	0.985653		9983792	15479049	/	76194076200	507960508	43.69	97.65	94.26	Chen et al. 2020
159	Europe	Finland	Europe Mouflon	EMUF	MUF3_1	15.645	0.957798	0.972736		9822945	15454890	/	70663896900	471092646	44.1	97.53	93.97	Chen et al. 2020
160	the Middle East	Kaboudan	Asiatic Mouflon	AMUF	IROO-D6-0002	11.2844	0.96795	0.985314		13039617	15389287	PRJEB3139	40496179427	412180680	/	/	/	Naval-Sanchez et al. 2018
160	the Middle East	Kaboudan	Asiatic Mouflon	AMUF	IROO-D6-0005	11.3711	0.967607	0.98565		13029705	15412340	PRJEB3139	40081051684	405465994	/	/	/	Naval-Sanchez et al. 2018
160	the Middle East	Sahand	Asiatic Mouflon	AMUF	IROO-E5-5146	10.9985	0.96919	0.985946		13597290	15436528	PRJEB3139	39455871121	400112094	/	/	/	Naval-Sanchez et al. 2018
160	the Middle East	Kimakai	Asiatic Mouflon	AMUF	IROO-E3-5492	11.2914	0.965246	0.986232		12860384	15385653	PRJEB3139	40033543171	405971650	/	/	/	Naval-Sanchez et al. 2018
160	the Middle East	Marakan	Asiatic Mouflon	AMUF	IROO-C3-0001	11.3763	0.969808	0.984057		13865898	15443422	PRJEB3139	42143720623	431254306	/	/	/	Naval-Sanchez et al. 2018
160	the Middle East	Kaboudan	Asiatic Mouflon	AMUF	IROO-D6-0003	10.2758	0.966917	0.986014		12952943	15353984	PRJEB3139	37903900675	385106948	/	/	/	Naval-Sanchez et al. 2018
160	the Middle East	Kaboudan	Asiatic Mouflon	AMUF	IROO-D6-0004	11.3774	0.967746	0.979835		12983932	15402850	PRJEB3139	40145621003	406184976	/	/	/	Naval-Sanchez et al. 2018
160	the Middle East	Sahand	Asiatic Mouflon	AMUF	IROO-F5-5079	11.6308	0.968098	0.98651		12932682	15404071	PRJEB3139	40003015437	406644560	/	/	/	Naval-Sanchez et al. 2018
160	the Middle East	Mute	Asiatic Mouflon	AMUF	IROO-N13-5061	10.3946	0.966384	0.977343		14446732	15352343	PRJEB3139	37694058570	387854576	/	/	/	Naval-Sanchez et al. 2018
160	the Middle East	Bashgol	Asiatic Mouflon	AMUF	IROO-K7-0642	12.2222	0.969898	0.982608		13751326	15439089	PRJEB3139	44241238811	450595040	/	/	/	Naval-Sanchez et al. 2018
160	the Middle East	Kaboudan	Asiatic Mouflon	AMUF	IROO-D6-5104	11.6185	0.968255	0.980717		12891186	15389080	PRJEB3139	42244968246	428667844	/	/	/	Naval-Sanchez et al. 2018
160	the Middle East	/	Asiatic Mouflon	AMUF	IROO-J11-0905	12.0403	0.97033	0.977147		14150570	15463091	PRJEB3139	44271643307	450487800	/	/	/	Naval-Sanchez et al. 2018
160	the Middle East	/	Asiatic Mouflon	AMUF	IROO-J11-0602	10.3409	0.965734	0.977007		13772934	15397112	PRJEB3139	38475982766	388787236	/	/	/	Naval-Sanchez et al. 2018
160	the Middle East	Kaboudan	Asiatic Mouflon	AMUF	IROO-D6-0006	10.6063	0.966595	0.978367		12815971	15356378	PRJEB3139	39816934456	402693550	/	/	/	Naval-Sanchez et al. 2018
160	the Middle East	Khomein	Asiatic Mouflon	AMUF	IROO-M12-9997	10.5186	0.969905	0.977411		14366662	15409412	PRJEB3139	37740067373	386862502	/	/	/	Naval-Sanchez et al. 2018
160	the Middle East	Iran	Asiatic Mouflon	AMUF	266	23.9045	0.968048	0.986233		15161278	15671416	PRJNA624020	97655874000	651039160	44.03	96.66	92.07	Li et al. 2020
160	the Middle East	Iran	Asiatic Mouflon	AMUF	267	19.4419	0.966316	0.987555		15105325	15607711	PRJNA624020	78326190300	522174602	44.3	96.9	92.48	Li et al. 2020
160	the Middle East	Iran	Asiatic Mouflon	AMUF	271	21.1296	0.963475	0.985916		16157951	15594386	PRJNA624020	83435966400	556239776	43.29	96.5	91.6	Li et al. 2020
160	the Middle East	Iran	Asiatic Mouflon	AMUF	272	23.4626	0.964418	0.986852		15960574	15618982	PRJNA624020	96068786400	640458576	44.34	96.59	91.88	Li et al. 2020
160	the Middle East	Iran	Asiatic Mouflon	AMUF	273	22.0435	0.963688	0.987263		15819630	15582966	PRJNA624020	90326016900	602173446	44.61	96.76	92.1	Li et al. 2020
160	the Middle East	Iran	Asiatic Mouflon	AMUF	TH.1	28.1153	0.968426	0.983095		16038411	15674982	PRJNA624020	115561230900	770408206	44.84	97.07	92.77	Li et al. 2020
160	the Middle East	Iran	Asiatic Mouflon	AMUF	TH.2	20.0557	0.966631	0.983871		15076867	15646002	PRJNA624020	80339804400	535598696	44.23	97.07	92.88	Li et al. 2020
160	the Middle East	Iran	Asiatic Mouflon	AMUF	KR.4	21.2784	0.967357	0.984603		16159495	15655386	PRJNA624020	85463094000	569753960	44.33	97.48	93.78	Li et al. 2020
160	the Middle East	Iran	Asiatic Mouflon	AMUF	KR.6	25.4195	0.96779	0.985824		15891027	15657850	PRJNA624020	101032809000	673552060	44.48	96.65	91.82	Li et al. 2020
160	the Middle East	Iran	Asiatic Mouflon	AMUF	SH.7	20.9508	0.967534	0.985608		15595792	15661330	PRJNA624020	83847906300	558986042	44.43	96.64	91.85	Li et al. 2020
160	the Middle East	Iran	Asiatic Mouflon	AMUF	YZ.9	20.2164	0.966426	0.986322		16075086	15626798	PRJNA624020	83849304900	558995366	44.54	96.92	92.59	Li et al. 2020
160	the Middle East	Iran	Asiatic Mouflon	AMUF	YZ.10	19.819	0.967587	0.985542		16131393	15665745	PRJNA624020	80345874000	535639160	44.27	96.81	92.37	Li et al. 2020
160	the Middle East	Iran	Asiatic Mouflon	AMUF	YZ.11	30.1071	0.964849	0.986442		15277049	15628975	PRJNA624020	122032730400	813551536	44.2	97.06	92.84	Li et al. 2020
160	the Middle East	Iran	Asiatic Mouflon	AMUF	YZ.12	23.082	0.964553	0.984156		15460367	15635851	PRJNA624020	94292616000	628617440	44.29	96.5	91.48	Li et al. 2020
160	the Middle East	Iran	Asiatic Mouflon	AMUF	KR.15	20.0243	0.963247	0.984331		15802940	15599063	/	82611830400	550745536	44.59	97.25	93.36	This Study
160	the Middle East	Iran	Asiatic Mouflon	AMUF	SH.19	19.5961	0.965873	0.981888		18476084	15629877	PRJNA624020	78294935700	521966238	44.3	96.39	91.31	Li et al. 2020
160	the Middle East	Iran	Asiatic Mouflon	AMUF	SH.20	20.5053	0.963563	0.984176		15691942	15610897	PRJNA624020	80143209900	534288066	44.27	97.13	92.94	Li et al. 2020
161	the Middle East	Iran	Urial	URIS	BJ1-2	13.9813	0.962671	0.981366		16014092	15519131	/	65201105100	434674034	42.86	95.23	89.73	Chen et al. 2020
161	the Middle East	Iran	Urial	URIS	BJ2-1	12.2923	0.959387	0.982673		15831122	15400161	/	63579645600	423864304	43.87	94.19	87.8	Chen et al. 2020
161	the Middle East	Iran	Urial	URIS	BJ3-1	13.4752	0.960151	0.98376		16044466	15417301	/	65453127000	436354180	43.6	94.81	88.97	Chen et al. 2020
161	the Middle East	Iran	Urial	URIS	BJ4-1	15.5325	0.961511	0.9833		16083492	15477738	/	72306219000	482041460	43.57	95.68	90.65	Chen et al. 2020
161	the Middle East	Iran	Urial	URIS	BJR5	14.5769	0.961022	0.981439		15998354	15431838	/	65521578600	436810524	44.02	95.93	91.14	Chen et al. 2020
161	the Middle East	Iran	Urial	URIS	BJR6	14.209	0.962923	0.977011		15861183	15456422	/	67050147300	447000982	43.59	95.26	89.71	Chen et al. 2020
161	the Middle East	/	Urial	URIS	IROV-AB8-1004	11.8515	0.966477	0.971775		15288611	15354313	PRJEB5463	43711947437	438735026	/	/	/	ISGC
161	the Middle East	/	Urial	URIS	IROV-AB8-1005	12.1194	0.964847	0.964633		15135830	15284636	PRJEB5463	45464129870	457006604	/	/	/	ISGC
161	the Middle East	/	Urial	URIS	IROV-AB8-1006	10.5171	0.945289	0.950988		14347864	14848935	PRJEB5463	38694568977	398541680	/	/	/	ISGC
162	Central-and-East Asia	China	Argali	ARGS	ARG10_4	14.6854	0.961443	0.977427		16565868	15394318	/	66112497900	440749986	43.29	97.05	93.19	Chen et al. 2020
162	Central-and-East Asia	China	Argali	ARGS	ARG19	14.2722	0.960606	0.979403		16134096	15374638	/	63804217200	425361448	43.56	97.27	93.41	Chen et al. 2020
162	Central-and-East Asia	China	Argali	ARGS	ARG2_1	14.6892	0.961881	0.978952		16790741	15403446	/	67111362600	447409084	43.24	97.57	94.1	Chen et al. 2020
162	Central-and-East Asia	China	Argali	ARGS	ARG20	15.7522	0.961366	0.97961		16159660	15383073	/	69495948300	463306322	43.99	97.33	93.5	Chen et al. 2020
162	Central-and-East Asia	China	Argali	ARGS	ARG23	18.52	0.962975	0.979165		16201369	15439060	/	83863788000	559091920	43.46	97.74	94.42	Chen et al. 2020
162	Central-and-East Asia	China	Argali	ARGS	ARG3_1	16.1537	0.962649	0.939993		16822648	15422246	/	72714217800	484761452	43.81	97.59	94.09	Chen et al. 2020
162	Central-and-East Asia	China	Argali	ARGS	ARG8_2	14.1531	0.961662	0.980278		16600009	15366826	/	64235578500	428237190	43.6	96.64	92.35	Chen et al. 2020
162	Central-and-East Asia	China	Argali	ARGS	ARG9_3	16.4834	0.962757	0.979132		16698155	15462133	/	73237836600	488252244	43.05	97.12	93.08	Chen et al. 2020
163	Central-and-East Asia	Siberia	Snow sheep	SOWS	snow13	13.9957	0.958408	0.961743		18352435	15252835	/	68085910800	453906072	42.06	95.29	90.01	Chen et al. 2020
163	Central-and-East Asia	Siberia	Snow sheep	SOWS	snow4	12.675	0.957713	0.944927		18348016	15188937	/	67299983700	448666558	44.94	93.05	85.79	Chen et al. 2020
163	Central-and-East Asia	Siberia	Snow sheep	SOWS	snow5	16.1739	0.960256	0.977965		18447024	15286661	/	73652086800	491013912	42.8	95.61	90.47	Chen et al. 2020
163	Central-and-East Asia	Siberia	Snow sheep	SOWS	snow6	14.3487	0.956127	0.977927		18356363	15252695	/	66954464100	446363094	42.52	94.82	88.88	Chen et al. 2020
163	Central-and-East Asia	Siberia	Snow sheep	SOWS	snow7	12.6803	0.954269	0.977836		18307905	15184293	/	63828247500	425521650	42.67	93.03	85.68	Chen et al. 2020
163	Central-and-East Asia	Siberia	Snow sheep	SOWS	snow8	15.9877	0.960001	0.977879		18428735	15270679	/	71731868400	478212456	43.34	95.75	90.69	Chen et al. 2020
163	Central-and-East Asia	Siberia	Snow sheep	SOWS	snw1	14.3768	0.956277	0.970533		18354407	15247333	/	67848633600	452324224	42.47	95.69	90.72	Chen et al. 2020
163	Central-and-East Asia	Siberia	Snow sheep	SOWS	snw2	13.2572	0.958212	0.933625		18381983	15247145	/	64674634200	431164228	41.44	94.67	88.74	Chen et al. 2020
164	North America	Canada	Thinhorn sheep	THNS	Thinhorn1	18.344	0.961498	0.956341		18437578	15365761	/	83032490100	553549934	44.19	97.88	94.8	Chen et al. 2020
164	North America	Canada	Thinhorn sheep	THNS	Thinhorn2	13.9952	0.958887	0.973068		18314688	15308844	/	61403546700	409356978	44.16	96.82	92.61	Chen et al. 2020
164	North America	Canada	Thinhorn sheep	THNS	Thinhorn3	20.0613	0.962034	0.978755		18532956	15396448	/	88084719600	587231464	43.87	97.28	93.54	Chen et al. 2020
164	North America	Canada	Thinhorn sheep	THNS	Thinhorn4	17.031	0.960929	0.972864		18451885	15356433	/	76211301300	508075342	43.28	97.62	94.31	Chen et al. 2020
164	North America	Canada	Thinhorn sheep	THNS	Thinhorn5	16.9126	0.960541	0.978761		18426216	15351775	/	75820831800	505472212	43.57	97.25	93.48	Chen et al. 2020
164	North America	Canada	Thinhorn sheep	THNS	Thinhorn9	16.1749	0.960235	0.87015		18439959	15318919	/	81809029500	545393530	45.4	97.65	94.34	Chen et al. 2020
165	North America	Canada	Bighorn sheep	BIGS	bighorn1	15.0244	0.95946	0.981491		18510392	15305678	/	68685818400	457905456	43.83	96.72	92.36	Chen et al. 2020
165	North America	Canada	Bighorn sheep	BIGS	bighorn11	14.6733	0.95973	0.980333		18375428	15289410	/	69671141700	464474278	43.23	95.04	89.39	Chen et al. 2020
165	North America	Canada	Bighorn sheep	BIGS	bighorn2	16.1555	0.956925	0.980953		18510075	15295889	/	66569621100	443797474	43.34	97.32	93.42	Chen et al. 2020
165	North America	Canada	Bighorn sheep	BIGS	bighorn3	15.8358	0.959815	0.98026		18554586	15358373	/	70632593100	470883954	43.27	96.45	91.59	Chen et al. 2020
165	North America	Canada	Bighorn sheep	BIGS	bighorn4	16.6453	0.957112	0.979207		18500607	15308368	/	73793025300	491953502	43.19	96.82	92.43	Chen et al. 2020
165	North America	Canada	Bighorn sheep	BIGS	bighorn5	16.0384	0.958984	0.974178		18495097	15298068	/	70352992800	469019952	43.14	96.47	91.75	Chen et al. 2020

## Sheet: Table S2
Supplementary Table S2. Statistical significance of differences in the number of variants among species by the Mann-Whitney test.
		Domestic sheep	European mouflon	Asiatic mouflon	Urial	Argali	Snow sheep	Thinhorn sheep	Bighorn sheep
SNPs	Domestic sheep
	European mouflon	0.002785
	Asiatic mouflon	2.2e-16	0.0003056
	Urial	2.463e-07	0.009091	5.709e-09
	Argali	1.124e-06	0.01212	2.601e-08	8.227e-05
	Snow sheep	1.124e-06	0.01212	2.601e-08	8.227e-05	0.0001554
	Thinhorn sheep	2.425e-05	0.02381	7.245e-07	0.0003996	0.000666	0.000666
	Bighorn sheep	2.425e-05	0.02381	7.245e-07	0.0003996	0.000666	0.000666	0.002165
INDELs	Domestic sheep
	European mouflon	0.082
	Asiatic mouflon	0.1416	0.8461
	Urial	8.078e-05	0.1455	0.02916
	Argali	5.525e-05	0.02424	0.0203	0.8884
	Snow sheep	1.15e-05	0.01212	2.601e-08	0.007898	0.0001554
	Thinhorn sheep	0.0001672	0.02381	0.0001645	0.181	0.007992	0.000666
	Bighorn sheep	0.0001597	0.02381	5.071e-06	0.1135	0.000666	0.000666	0.0259
SVs	Domestic sheep
	European mouflon	0.00294
	Asiatic mouflon	2.753e-12	0.001754
	Urial	0.08964	0.5	0.2222
	Argali	0.0005709	0.05714	0.0127	0.4
	Snow sheep	0.0147	0.2	0.0117	0.6667	0.1333
	Thinhorn sheep	0.000119	0.03571	7.595e-05	0.3333	0.01587	0.09524
	Bighorn sheep	0.000119	0.03571	7.595e-05	0.3333	0.01587	0.0952	0.4206

## Sheet: Table S3
Supplementary Table S3. The number of SNPs in domestic sheep populations from different geographic regions including shared and region-specific SNPs.
	Populations	No. of SNPs
Region-specific	European	5727120
	African	7525122
	the Middle Eastern	2091295
	Centra-and-East Asian	9463354
	South-and-Southeast Asian	1849123
	American	376166
Two populations of Intersections	European, Central-and-East Asian	1206519
	African, Central-and-East Asian	819665
	African, European	1227995
	the Middle Eastern, Central-and-East Asian	585892
	the Middle Eastern, European	162262
	theMiddle Eastern, African	300566
	South-and-Southeast Asian, Central-and-East Asian	441307
	South-and-Southeast Asian, European	107879
	South-and-Southeast Asian, African	128886
	South-and-Southeast Asian, theMiddle Eastern	69387
	American, Central-and-East Asian	41526
	American, European	120510
	American, African	168148
	American, theMiddle Eastern	10164
	American, South-and-Southeast Asian	21586
Three populations of Intersections	African, European, Central-and-East Asian	1650210
	theMiddle Eastern, European, Central-and-East Asian	290453
	the Middle Eastern, African, Central-and East-Asian	421911
	theMiddle Eastern, African, European	218276
	South-and-Southeast Asian, European, Central-and-East Asian	185681
	South-and-Southeast Asian, African, Central-and-East Asian	146846
	South-and-Southeast Asian, African, European	90857
	South-and-Southeast Asian, theMiddle Eastern, Central-and-East Asian	127954
	South-and-Southeast Asian, theMiddle Eastern, European	21764
	South-and-Southeast Asian, theMiddle Eastern, African	33037
	American, European, Central-and-East Asian	75256
	American, African, Central-and-East Asian	56375
	American, African, European	161053
	American, theMiddle Eastern, Central- and-East Asian	8949
	American, theMiddle Eastern, European	10161
	American, theMiddle Eastern, African	18687
	American, South-and-Southeast Asian, Central-and-East Asian	15647
	American, South-and-Southeast Asian, European	8445
	American, South-and-Southeast Asian, African	17019
	American, South-and-Southeast Asian, theMiddle Eastern	2444
Four populations of Intersections	theMiddle Eastern, African, European, Central-and-East Asian	1847506
	South-and-Southeast Asian, African, European, Central-and-East Asian	642568
	South-and-Southeast Asian, theMiddle Eastern, European, Central-and-East Asian	173039
	South-and-Southeast Asian, theMiddle Eastern, African, Central-and-East Asian	234738
	South-and-Southeast Asian, theMiddle Eastern, African, European	54199
	American, African, European, Central-and-East Asian	602563
	American, theMiddle Eastern, European, Central-and-East Asian	29990
	American, theMiddle Eastern, African, Central-and-East Asian	55135
	American, theMiddle Eastern, African, European	48581
	American, South-and-Southeast Asian, European, Central-and-East Asian	23156
	American, South-and-Southeast Asian, African, Central-and-East Asian	24565
	American, South-and-Southeast Asian, African, European	25030
	American, South-and-Southeast Asian, theMiddle Eastern, Central-and-East Asian	7388
	American, South-and-Southeast Asian, theMiddle Eastern, European	3716
	American, South-and-Southeast Asian, theMiddle Eastern, African	5893
Fiver populations of Intersections	South-and-Southeast Asian, theMiddle Eastern, African, European, Central-and-East Asian	4248279
	American, theMiddle Eastern, African, European, Central-and-East Asian	1359483
	American, South-and-Southeast Asian, African, European, Central-and-East Asian	381545
	American, South-and-Southeast Asian, theMiddle Eastern, European, Central-and-East Asian	34033
	American, South-and-Southeast Asian, theMiddle Eastern, African, Central-and-East Asian	65587
	American, South-and-Southeast Asian, theMiddle Eastern, African, European	22637
Six populations of Intersections	American, South-and-Southeast Asian, theMiddle Eastern, African, European, Central-and-East Asian	24731369

## Sheet: Table S4
Supplementary Table S4. Validation of SNPs identified here in the Ovis aries dbSNP database (version 151).
Geographic regions	Speices/Breeds/Populations	Code	Individuals' ID	SNPs identified	Present in dbSNP	Validation rate
Africa	Bonga Sheep	BOG	BQ2602	11992647	9783266	0.815772
Africa	Bonga Sheep	BOG	BQ2620	11992951	9799614	0.817114
Africa	Bonga Sheep	BOG	BQ2661	12004474	9831336	0.818973
Africa	Menz Sheep	MEN	ETH-3062	12134984	9913685	0.816951
Africa	Menz Sheep	MEN	ETH-3155	12443826	10178685	0.817971
Africa	Menz Sheep	MEN	ETH-794	12433169	10147542	0.816167
Africa	Ethiopian_Menz	MEN	EMZ1	11823513	9867729	0.834585
Africa	Afar Sheep	AFS	FKD2702	12484001	10200702	0.817102
Africa	Afar Sheep	AFS	FKD2746	12292912	10060606	0.818407
Africa	Afar Sheep	AFS	FKD2759	12472294	10190906	0.817084
Africa	Libyan Barberine Sheep	LBS	LBR2858	12885347	10564696	0.8199
Africa	Libyan Barberine Sheep	LBS	LBR2860	12663317	10381414	0.819802
Africa	Libyan Barberine Sheep	LBS	LBR2861	12729056	10418174	0.818456
Africa	Mbororo Sheep	MBS	Sc11	11685783	9553326	0.817517
Africa	Mbororo Sheep	MBS	Sc12	12097299	9879280	0.816652
Africa	Mbororo Sheep	MBS	Sc14	11408487	9297148	0.814933
Africa	Yankasa Sheep	YAN	Sn16	15538536	12761917	0.821308
Africa	Yankasa Sheep	YAN	Sn5	12346344	10122050	0.819842
Africa	Yankasa Sheep	YAN	Sn8	12451347	10194305	0.818731
Africa	West African Dwarf Sheep	WAD	Wad-Sn16	12004316	9806402	0.816906
Africa	West African Dwarf Sheep	WAD	Wad-Sn3	12086838	9866916	0.816336
Africa	West African Dwarf Sheep	WAD	Wad-Sn6	12176178	9949337	0.817115
Africa	Uda Sheep	UDA	uda-Sc2	12490650	10216029	0.817894
Africa	Uda Sheep	UDA	uda-Sc3	12463461	10191491	0.81771
Africa	Djiallonke Sheep	DJI	17b	11794314	9640705	0.817403
Africa	Djiallonke Sheep	DJI	83b	12213141	9999207	0.818725
Africa	Djiallonke Sheep	DJI	180b	12238208	10008011	0.817768
Africa	Mossi Sheep	MOS	34	12262935	10006775	0.816018
Africa	Mossi Sheep	MOS	53	12344267	10077903	0.816404
Africa	Mossi Sheep	MOS	99	12311899	10071124	0.817999
Africa	Sahelian Sheep	SAH	103	12302519	10049066	0.81683
Africa	Sahelian Sheep	SAH	163	12099655	9907890	0.818857
Africa	Sahelian Sheep	SAH	200	12054417	9851462	0.817249
Africa	Ossimi Sheep	OSS	18	12570526	10281977	0.817943
Africa	Ossimi Sheep	OSS	19	12524165	10255235	0.818836
Africa	Ossimi Sheep	OSS	20	12566222	10282002	0.818225
Africa	Rahmani Sheep	RAH	1	11838691	9688647	0.818388
Africa	Rahmani Sheep	RAH	2	11587620	9454453	0.81591
Africa	Rahmani Sheep	RAH	Egy-50	10566105	8639020	0.817616
Africa	Barki Sheep	BAR	6	12574216	10293607	0.818628
Africa	Barki Sheep	BAR	7	11834285	9665898	0.816771
Africa	Barki Sheep	BAR	11	12588953	10286073	0.817071
Africa	Cameroon Sheep	CAM	KA-01	10776586	8825879	0.818987
Africa	Cameroon Sheep	CAM	KA-02	10637286	8702419	0.818105
Africa	Cameroon Sheep	CAM	KA-07	11437455	9368083	0.819071
Africa	Dorper Sheep	DPS	WDP142	12270148	10016596	0.816339
Africa	Dorper Sheep	DPS	WDP147	12609698	10299091	0.81676
Africa	Dorper Sheep	DPS	WDP149	12732466	10391297	0.816126
Africa	Dorper Sheep	DPS	WDP153	12358050	10085577	0.816114
Africa	Dorper Sheep	DPS	WDP155	12588950	10278456	0.816467
Africa	Dorper Sheep	DPS	BDP357	12274591	10032375	0.817329
Africa	Dorper Sheep	DPS	BDP370	11958305	9787528	0.818471
Africa	Dorper Sheep	DPS	BDP358	12413802	10140372	0.816863
Africa	Dorper Sheep	DPS	BDP360	12447005	10183364	0.818138
Africa	Dorper Sheep	DPS	BDP369	12217464	9959401	0.815177
Africa	African_White_Dorper	AWD	AWD1	11096846	9264783	0.834902
Africa	African_White_Dorper	AWD	AWD3	11345454	9469480	0.83465
Africa	Ronderib_Afrikaner	RDA	RDA4	11582794	9634630	0.831805
Africa	Namaqua_Afrikaner	NQA	NQA11	11177671	9271977	0.829509
Africa	Beni Guil	BENI	BENI1	12270376	10215643	0.832545
Africa	Beni Guil	BENI	BENI5	12131074	10103732	0.83288
Africa	Beni Guil	BENI	BENI6	11970451	10003928	0.835719
Africa	Boujaad	BOUJ	BOUJ	12209834	10160787	0.832181
Africa	D'man	DMAN	DMAN5	10869049	9008519	0.828823
Africa	D'man	DMAN	DMAN26	11529370	9548438	0.828184
Africa	D'man	DMAN	DMAN2	11656843	9713296	0.83327
Africa	D'man	DMAN	DMAN3	11737638	9757468	0.831297
Africa	D'man	DMAN	DMAN4	12138371	10112466	0.833099
Africa	D'man	DMAN	DMAN7	11675774	9709424	0.831587
Africa	D'man	DMAN	DMAN8	11308727	9383273	0.829737
Africa	D'man	DMAN	DMAN9	11606997	9663653	0.832571
Africa	D'man	DMAN	DMAN10	12336517	10239973	0.830054
Africa	D'man	DMAN	DMAN11	12130614	10118453	0.834125
Africa	D'man	DMAN	DMAN12	12121020	10085139	0.832037
Africa	D'man	DMAN	DMAN13	12153085	10127297	0.833311
Africa	D'man	DMAN	DMAN14	12087536	10059621	0.832231
Africa	D'man	DMAN	DMAN16	11262487	9357564	0.830861
Africa	D'man	DMAN	DMAN17	12160288	10106231	0.831085
Africa	D'man	DMAN	DMAN18	11526004	9583574	0.831474
Africa	D'man	DMAN	DMAN19	11224552	9347300	0.832755
Africa	D'man	DMAN	DMAN20	12217913	10168103	0.832229
Africa	D'man	DMAN	DMAN21	12138077	10110550	0.832961
Africa	D'man	DMAN	DMAN22	12022459	10019109	0.833366
Africa	D'man	DMAN	DMAN23	10842544	9012848	0.831248
Africa	D'man	DMAN	DMAN27	11992956	9993249	0.83326
Africa	D'man	DMAN	DMAN29	11883550	9896850	0.832819
Africa	D'man	DMAN	DMAN30	12214254	10147902	0.830825
Africa	local populations	LOCA	LOCA11	12289436	10228131	0.83227
Africa	local populations	LOCA	LOCA14	12163312	10129103	0.832759
Africa	local populations	LOCA	LOCA24	12013527	10031038	0.834979
Africa	local populations	LOCA	LOCA30	10799983	8968376	0.830406
Africa	local populations	LOCA	LOCA5	12038765	10029275	0.833082
Africa	local populations	LOCA	LOCA42	11778464	9803972	0.832364
Africa	local populations	LOCA	LOCA45	12179375	10145084	0.832972
Africa	local populations	LOCA	LOCA46	11911171	9942115	0.834688
Africa	local populations	LOCA	LOCA47	12136347	10080833	0.830632
Africa	local populations	LOCA	LOCA4	12072506	10052887	0.832709
Africa	local populations	LOCA	LOCA61	11705368	9723291	0.830669
Africa	local populations	LOCA	LOCA1	12067685	10074276	0.834814
Africa	local populations	LOCA	LOCA2	11283159	9388248	0.832058
Africa	local populations	LOCA	LOCA3	12106428	10090771	0.833505
Africa	local populations	LOCA	LOCA6	12070428	10058773	0.83334
Africa	local populations	LOCA	LOCA7	12316308	10247912	0.83206
Africa	local populations	LOCA	LOCA10	11972185	9935057	0.829845
Africa	local populations	LOCA	LOCA12	11808128	9845224	0.833767
Africa	local populations	LOCA	LOCA13	11105356	9207481	0.829103
Africa	local populations	LOCA	LOCA18	12022020	10006899	0.832381
Africa	local populations	LOCA	LOCA19	11938736	9928494	0.83162
Africa	local populations	LOCA	LOCA20	12087937	10069122	0.832989
Africa	local populations	LOCA	LOCA21	12156872	10117699	0.832262
Africa	local populations	LOCA	LOCA22	12161369	10094188	0.830021
Africa	local populations	LOCA	LOCA23	12166204	10087623	0.829151
Africa	local populations	LOCA	LOCA25	12323686	10228172	0.82996
Africa	local populations	LOCA	LOCA16	12273847	10202505	0.831239
Africa	local populations	LOCA	LOCA26	12245828	10179606	0.831271
Africa	local populations	LOCA	LOCA31	12136773	10111393	0.83312
Africa	local populations	LOCA	LOCA33	12086233	10072437	0.833381
Africa	local populations	LOCA	LOCA28	11961158	9973056	0.833787
Africa	local populations	LOCA	LOCA27	11115861	9250840	0.83222
Africa	local populations	LOCA	LOCA34	11336336	9452693	0.83384
Africa	local populations	LOCA	LOCA35	11951904	9982194	0.835197
Africa	local populations	LOCA	LOCA36	12006434	9991919	0.832214
Africa	local populations	LOCA	LOCA37	12074392	10067421	0.833783
Africa	local populations	LOCA	LOCA39	12051605	10053447	0.8342
Africa	local populations	LOCA	LOCA40	12141892	10111789	0.832802
Africa	local populations	LOCA	LOCA41	11782215	9807579	0.832405
Africa	local populations	LOCA	LOCA44	12036624	10044341	0.834482
Africa	local populations	LOCA	LOCA48	12119674	10088589	0.832414
Africa	local populations	LOCA	LOCA49	11836876	9866898	0.833573
Africa	local populations	LOCA	LOCA50	12025339	10029564	0.834036
Africa	local populations	LOCA	LOCA52	12069193	10067294	0.834131
Africa	local populations	LOCA	LOCA53	11939282	9921089	0.830962
Africa	local populations	LOCA	LOCA54	12019387	10039288	0.835258
Africa	local populations	LOCA	LOCA55	12194595	10148274	0.832194
Africa	local populations	LOCA	LOCA56	12181682	10154337	0.833574
Africa	local populations	LOCA	LOCA57	11235428	9320750	0.829586
Africa	local populations	LOCA	LOCA58	12003753	10025933	0.835233
Africa	local populations	LOCA	LOCA59	11505347	9580554	0.832704
Africa	local populations	LOCA	LOCA60	12082899	10096459	0.835599
Africa	local populations	LOCA	LOCA62	12140671	10118705	0.833455
Africa	local populations	LOCA	LOCA63	11942251	9971763	0.834999
Africa	local populations	LOCA	LOCA64	12143472	10135768	0.834668
Africa	local populations	LOCA	LOCA65	12074288	10082143	0.835009
Africa	local populations	LOCA	LOCA67	12094692	10078842	0.833328
Africa	local populations	LOCA	LOCA68	11999802	10011149	0.834276
Africa	local populations	LOCA	LOCA69	11858563	9861299	0.831576
Africa	local populations	LOCA	LOCA70	12047575	10047001	0.833944
Africa	local populations	LOCA	LOCA71	12030617	10043022	0.834789
Africa	local populations	LOCA	LOCA72	12031556	10044797	0.834871
Africa	Ouled Djellal	OULE	OULE8	12160928	10147501	0.834435
Africa	Ouled Djellal	OULE	OULE2	11666022	9742058	0.83508
Africa	Ouled Djellal	OULE	OULE4	11969163	9956131	0.831815
Africa	Ouled Djellal	OULE	OULE5	11990686	10013718	0.835125
Africa	Ouled Djellal	OULE	OULE7	12072526	10066535	0.833838
Africa	Ouled Djellal	OULE	OULE3	11942558	9967629	0.834631
Africa	Sardi	SARD	SARD14	12012787	10013792	0.833594
Africa	Sardi	SARD	SARD24	12200468	10164509	0.833125
Africa	Sardi	SARD	SARD1	12116667	10107638	0.834193
Africa	Sardi	SARD	SARD2	12113603	10079302	0.832065
Africa	Sardi	SARD	SARD3	11974284	9955654	0.83142
Africa	Sardi	SARD	SARD4	12336114	10261216	0.831803
Africa	Sardi	SARD	SARD5	12243527	10185534	0.831912
Africa	Sardi	SARD	SARD6	12030937	10031932	0.833845
Africa	Sardi	SARD	SARD7	12166359	10140924	0.833522
Africa	Sardi	SARD	SARD8	12167815	10116235	0.831393
Africa	Sardi	SARD	SARD9	12225984	10203289	0.834558
Africa	Sardi	SARD	SARD10	12235483	10153600	0.829849
Africa	Sardi	SARD	SARD11	12039901	10052049	0.834895
Africa	Sardi	SARD	SARD12	11898868	9898167	0.831858
Africa	Sardi	SARD	SARD13	12014073	10039734	0.835664
Africa	Sardi	SARD	SARD15	12128284	10116057	0.834088
Africa	Sardi	SARD	SARD16	11909481	9899706	0.831246
Africa	Sardi	SARD	SARD17	12030483	10044632	0.834932
Africa	Sardi	SARD	SARD18	12178947	10125774	0.831416
Africa	Sardi	SARD	SARD19	11525116	9599113	0.832886
Africa	Sardi	SARD	SARD20	12065219	10067656	0.834436
Africa	Sardi	SARD	SARD22	11721957	9750223	0.831791
Africa	Sardi	SARD	SARD23	11900947	9944316	0.83559
Africa	Sardi	SARD	SARD25	11993444	10018441	0.835326
Africa	Sardi	SARD	SARD26	11589523	9659884	0.833501
Africa	Sardi	SARD	SARD27	11955271	9976262	0.834466
Africa	Timahdite	TIMA	TIMA4	12074705	10056488	0.832856
Africa	Timahdite	TIMA	TIMA6	11952404	9924720	0.830353
Africa	Timahdite	TIMA	TIMA2	11934870	9952519	0.833903
Africa	Timahdite	TIMA	TIMA3	12255964	10182949	0.830857
Africa	Timahdite	TIMA	TIMA1	12204980	10146849	0.83137
Africa	Timahdite	TIMA	TIMA9	12017942	10024078	0.834093
Africa	Timahdite	TIMA	TIMA10	12024435	10023598	0.833602
Africa	Timahdite	TIMA	TIMA11	12173315	10124940	0.831732
Africa	Timahdite	TIMA	TIMA12	12083962	10066789	0.83307
Africa	Timahdite	TIMA	TIMA14	11937796	9954671	0.833878
Africa	Timahdite	TIMA	TIMA15	12097640	10083936	0.833546
Africa	Timahdite	TIMA	TIMA16	12058559	10060893	0.834336
Africa	Timahdite	TIMA	TIMA5	11746496	9789671	0.833412
Africa	unknown	UNKN	UNKN	11684323	9736324	0.833281
Central and East Asia	Bayad Sheep	BAY	BA42	12665643	10320685	0.814857
Central and East Asia	Bayad Sheep	BAY	BA49	12639542	10312479	0.81589
Central and East Asia	Bayad Sheep	BAY	BA60	12467218	10192398	0.817536
Central and East Asia	Darkhad Sheep	DAR	MG13	12606962	10288649	0.816109
Central and East Asia	Darkhad Sheep	DAR	MG17	12594400	10302985	0.818061
Central and East Asia	Darkhad Sheep	DAR	MG23	12596216	10279226	0.816057
Central and East Asia	Barga Sheep	BAG	MG363	12410596	10127202	0.816013
Central and East Asia	Barga Sheep	BAG	MG366	12472395	10191428	0.817119
Central and East Asia	Barga Sheep	BAG	MG367	12413339	10124254	0.815595
Central and East Asia	Khotont Sheep	KHO	KH338	12608778	10296897	0.816645
Central and East Asia	Khotont Sheep	KHO	KH340	12588356	10273757	0.816132
Central and East Asia	Khotont Sheep	KHO	KH348	12482103	10219773	0.818754
Central and East Asia	Tamir Sheep	TAM	TA282	12629576	10305476	0.81598
Central and East Asia	Tamir Sheep	TAM	TA298	12601891	10287453	0.816342
Central and East Asia	Tamir Sheep	TAM	TA304	12580813	10287241	0.817693
Central and East Asia	Small Tailed Han Sheep	SXW	SXW30	12626026	10261025	0.812688
Central and East Asia	Small Tailed Han Sheep	SXW	SXW19	12605832	10259652	0.813881
Central and East Asia	Small Tailed Han Sheep	SXW	SXW29	12623322	10271864	0.813721
Central and East Asia	Small Tailed Han Sheep	SXW	SXW16	12670585	10319506	0.814446
Central and East Asia	Small Tailed Han Sheep	SXW	SXW17	12595294	10254715	0.81417
Central and East Asia	Small Tailed Han Sheep	SXW	SXW20	12613529	10265339	0.813836
Central and East Asia	Small Tailed Han Sheep	SXW	SXW23	12782784	10392281	0.81299
Central and East Asia	Small Tailed Han Sheep	SXW	SXW25	12564276	10220363	0.813446
Central and East Asia	Small Tailed Han Sheep	SXW	SXW26	12691024	10314980	0.812778
Central and East Asia	Small Tailed Han Sheep	SXW	SXW28	12551491	10233755	0.815342
Central and East Asia	Wadi Sheep	WDS	WDS123	12362000	10129881	0.819437
Central and East Asia	Wadi Sheep	WDS	WDS14	12429182	10177619	0.818849
Central and East Asia	Wadi Sheep	WDS	WDS109	12387640	10137724	0.818374
Central and East Asia	Wadi Sheep	WDS	WDS112	11858129	9693224	0.817433
Central and East Asia	Wadi Sheep	WDS	WDS149	12587903	10275277	0.816282
Central and East Asia	Wadi Sheep	WDS	WDS53	12406299	10141110	0.817416
Central and East Asia	Wadi Sheep	WDS	WDS60	12399326	10119572	0.816139
Central and East Asia	Wadi Sheep	WDS	WDS115	12421197	10178067	0.819411
Central and East Asia	Wadi Sheep	WDS	WDS121	12490199	10193997	0.81616
Central and East Asia	Wadi Sheep	WDS	WDS50	12684039	10325451	0.814051
Central and East Asia	Wadi Sheep	WDS	WDS102	12448552	10160382	0.81619
Central and East Asia	Wadi Sheep	WDS	WDS148	12389114	10124597	0.817217
Central and East Asia	Wadi Sheep	WDS	WDS163	12512407	10209109	0.815919
Central and East Asia	Wadi Sheep	WDS	WDS65	12546206	10225125	0.814997
Central and East Asia	Wadi Sheep	WDS	WDS96	12391369	10115155	0.816306
Central and East Asia	Wadi Sheep	WDS	WDS98	12565932	10255814	0.81616
Central and East Asia	Wadi Sheep	WDS	WDS201	12326655	10049688	0.815281
Central and East Asia	Wadi Sheep	WDS	WDS202	12612890	10257520	0.813257
Central and East Asia	Wadi Sheep	WDS	WDS150	12581872	10247686	0.81448
Central and East Asia	Wadi Sheep	WDS	WDS108	12262865	10039318	0.818676
Central and East Asia	Sishui Fur Sheep	SSS	SSS44	11875238	9674972	0.814718
Central and East Asia	Sishui Fur Sheep	SSS	SSS45	12286836	9999402	0.813831
Central and East Asia	Sishui Fur Sheep	SSS	SSS46	11786496	9597093	0.814245
Central and East Asia	Sishui Fur Sheep	SSS	SSS32	12480655	10181775	0.815805
Central and East Asia	Sishui Fur Sheep	SSS	SSS35	12542787	10221229	0.814909
Central and East Asia	Sishui Fur Sheep	SSS	SSS37	12512166	10188567	0.814293
Central and East Asia	Sishui Fur Sheep	SSS	SSS39	12521384	10207088	0.815173
Central and East Asia	Sishui Fur Sheep	SSS	SSS40	12473019	10174033	0.815683
Central and East Asia	Sishui Fur Sheep	SSS	SSS41	12148969	9887353	0.813843
Central and East Asia	Sishui Fur Sheep	SSS	SSS43	12117380	9862644	0.813925
Central and East Asia	Large Tailed Han Sheep	HDW	HDW47	12548241	10233196	0.815508
Central and East Asia	Large Tailed Han Sheep	HDW	HDW51	12580073	10257369	0.815366
Central and East Asia	Large Tailed Han Sheep	HDW	HDW52	12628154	10279433	0.814009
Central and East Asia	Large Tailed Han Sheep	HDW	HDW48	12509425	10194448	0.814941
Central and East Asia	Large Tailed Han Sheep	HDW	HDW49	12569612	10250600	0.815506
Central and East Asia	Large Tailed Han Sheep	HDW	HDW50	12378063	10105156	0.816376
Central and East Asia	Large Tailed Han Sheep	HDW	HDW54	12536631	10232202	0.816184
Central and East Asia	Large Tailed Han Sheep	HDW	HDW56	12602606	10268424	0.814786
Central and East Asia	Large Tailed Han Sheep	HDW	HDW59	12542533	10246343	0.816928
Central and East Asia	Large Tailed Han Sheep	HDW	HDW60	12453474	10141700	0.814367
Central and East Asia	Hu Sheep	HUS	HU62	12590883	10254992	0.814478
Central and East Asia	Hu Sheep	HUS	HU65	12484308	10188330	0.816091
Central and East Asia	Hu Sheep	HUS	HU69	12510721	10202400	0.815493
Central and East Asia	Hu Sheep	HUS	HU63	12535169	10204596	0.814077
Central and East Asia	Hu Sheep	HUS	HU64	12534664	10227296	0.815921
Central and East Asia	Hu Sheep	HUS	HU66	12540081	10240642	0.816633
Central and East Asia	Hu Sheep	HUS	HU68	12508109	10237004	0.818429
Central and East Asia	Hu Sheep	HUS	HU73	12412414	10131062	0.816204
Central and East Asia	Hu Sheep	HUS	HU75	12574651	10261229	0.816025
Central and East Asia	Hu Sheep	HUS	HU76	12512281	10225341	0.817224
Central and East Asia	Tan Sheep	TAN	TAN79	12547421	10228816	0.815213
Central and East Asia	Tan Sheep	TAN	TAN86	12517667	10208580	0.815534
Central and East Asia	Tan Sheep	TAN	TAN87	12548523	10217532	0.814242
Central and East Asia	Tan Sheep	TAN	TAN78	12526589	10214463	0.815423
Central and East Asia	Tan Sheep	TAN	TAN80	12571096	10236042	0.814252
Central and East Asia	Tan Sheep	TAN	TAN82	12629221	10287886	0.81461
Central and East Asia	Tan Sheep	TAN	TAN88	12597453	10273015	0.815483
Central and East Asia	Tan Sheep	TAN	TAN89	12591137	10250630	0.814115
Central and East Asia	Tan Sheep	TAN	TAN90	12606180	10249164	0.813027
Central and East Asia	Tan Sheep	TAN	TAN91	12488860	10154288	0.813068
Central and East Asia	Altay Sheep	ALS	AL117	12743532	10372470	0.81394
Central and East Asia	Altay Sheep	ALS	AL118	12479345	10145713	0.813
Central and East Asia	Altay Sheep	ALS	AL119	12748902	10371986	0.813559
Central and East Asia	Altay Sheep	ALS	AL109	12692305	10335957	0.814348
Central and East Asia	Altay Sheep	ALS	AL111	12673977	10344619	0.816209
Central and East Asia	Altay Sheep	ALS	AL113	12678051	10355130	0.816776
Central and East Asia	Altay Sheep	ALS	AL114	12461590	10161701	0.815442
Central and East Asia	Altay Sheep	ALS	AL115	12673160	10348419	0.816562
Central and East Asia	Altay Sheep	ALS	AL116	12709570	10366697	0.815661
Central and East Asia	Altay Sheep	ALS	AL120	12681929	10348002	0.815964
Central and East Asia	Bashibai Sheep	BSB	BSB123	12550266	10239147	0.815851
Central and East Asia	Bashibai Sheep	BSB	BSB126	12663031	10322307	0.815153
Central and East Asia	Bashibai Sheep	BSB	BSB128	12659517	10327490	0.815789
Central and East Asia	Bashibai Sheep	BSB	BSB129	12550494	10249039	0.816624
Central and East Asia	Bashibai Sheep	BSB	BSB130	14735765	11176263	0.758445
Central and East Asia	Bashibai Sheep	BSB	BSB136	12533639	10213340	0.814874
Central and East Asia	Bashibai Sheep	BSB	BSB137	12648660	10300783	0.814377
Central and East Asia	Bashibai Sheep	BSB	BSB139	13520996	10676533	0.789626
Central and East Asia	Bashibai Sheep	BSB	BSB140	13974816	10871411	0.777929
Central and East Asia	Bashibai Sheep	BSB	BSB141	12655918	10317129	0.815202
Central and East Asia	Cele Black Sheep	CLS	CLS222	12366783	10065897	0.813946
Central and East Asia	Cele Black Sheep	CLS	CLS226	12418408	10108381	0.813984
Central and East Asia	Cele Black Sheep	CLS	CLS234	12554160	10216688	0.813809
Central and East Asia	Cele Black Sheep	CLS	CLS227	12579255	10265567	0.816071
Central and East Asia	Cele Black Sheep	CLS	CLS228	12413311	10109907	0.814441
Central and East Asia	Cele Black Sheep	CLS	CLS233	12600792	10240265	0.812668
Central and East Asia	Cele Black Sheep	CLS	CLS235	12664987	10290730	0.812534
Central and East Asia	Cele Black Sheep	CLS	CLSA	12636586	10277548	0.813317
Central and East Asia	Cele Black Sheep	CLS	CLSB	12463162	10131462	0.812913
Central and East Asia	Cele Black Sheep	CLS	CLSD	12570447	10245511	0.815047
Central and East Asia	Diqing Sheep	DQS	DQS15	11828663	9651071	0.815905
Central and East Asia	Diqing Sheep	DQS	DQS9	12275943	10045339	0.818295
Central and East Asia	Diqing Sheep	DQS	DQS16	11193521	9149661	0.817407
Central and East Asia	Tibetan Sheep	GMA	GNM327	12480386	10190318	0.816507
Central and East Asia	Tibetan Sheep	GMA	GNM330	12499553	10192671	0.815443
Central and East Asia	Tibetan Sheep	GMA	GNM341	12399900	10120323	0.816162
Central and East Asia	Kazakh Sheep	KAZ	HS50	12666588	10337601	0.816131
Central and East Asia	Kazakh Sheep	KAZ	HS51	12667766	10335040	0.815853
Central and East Asia	Kazakh Sheep	KAZ	HS56	12547309	10262207	0.817881
Central and East Asia	Hanzhong Sheep	HZS	HZS18	12253114	9994360	0.815659
Central and East Asia	Hanzhong Sheep	HZS	HZS19	12491912	10171202	0.814223
Central and East Asia	Hanzhong Sheep	HZS	HZS1	12441905	10152127	0.815962
Central and East Asia	Tibetan Sheep	SAJ	CJL285	12152339	9890807	0.813902
Central and East Asia	Tibetan Sheep	SAJ	CJL289	12355366	10077690	0.815653
Central and East Asia	Tibetan Sheep	SAJ	CJL300	12250700	10002742	0.816504
Central and East Asia	Minxian Black Fur Sheep	MXS	MXS2	12395411	10100705	0.814875
Central and East Asia	Minxian Black Fur Sheep	MXS	MXS30	12323963	10049493	0.815443
Central and East Asia	Minxian Black Fur Sheep	MXS	MXS10	12640851	10316021	0.816086
Central and East Asia	Tibetan Sheep	SAB	SAB311	12464300	10160201	0.815144
Central and East Asia	Tibetan Sheep	SAB	SAB319	12341549	10058393	0.815002
Central and East Asia	Tibetan Sheep	SAB	SAB322	12362168	10076172	0.815081
Central and East Asia	Tengchong Sheep	TCS	TCS3	11868923	9727459	0.819574
Central and East Asia	Tengchong Sheep	TCS	TCS4	12438250	10127172	0.814196
Central and East Asia	Tengchong Sheep	TCS	TCS7	12198122	9972929	0.817579
Central and East Asia	Taihang Fur Sheep	THQ	THQ11	12543711	10246614	0.816873
Central and East Asia	Taihang Fur Sheep	THQ	THQ5	12704381	10329687	0.813081
Central and East Asia	Taihang Fur Sheep	THQ	THQ9	12466105	10170986	0.815891
Central and East Asia	Ujimqin Sheep	WZS	WZS11	12616588	10310315	0.817203
Central and East Asia	Ujimqin Sheep	WZS	WZS26	12612352	10270183	0.814296
Central and East Asia	Ujimqin Sheep	WZS	WZS33	12472508	10180152	0.816207
Central and East Asia	Tibetan Sheep	ZRJ	ZJZ225	12564523	10262074	0.81675
Central and East Asia	Tibetan Sheep	ZRJ	ZJZ226	12470129	10209600	0.818724
Central and East Asia	Tibetan Sheep	ZRJ	ZJZ242	12524087	10230646	0.816878
Central and East Asia	Tibetan Sheep	ZLX	ZLX154	12150299	9907456	0.815408
Central and East Asia	Tibetan Sheep	ZLX	ZLX160	12139160	9899048	0.815464
Central and East Asia	Tibetan Sheep	ZLX	ZLX161	11900053	9695637	0.814756
Central and East Asia	Lop Sheep	LOP	LB15	12873509	10564693	0.820654
Central and East Asia	Lop Sheep	LOP	LB16	12602316	10286294	0.816223
Central and East Asia	Lop Sheep	LOP	LB46	12336148	10073935	0.816619
Central and East Asia	Duolang Sheep	DLS	DLS249	12582714	10222567	0.812429
Central and East Asia	Duolang Sheep	DLS	DLS305	12573986	10207498	0.811795
Central and East Asia	Duolang Sheep	DLS	DLS313	12493631	10131725	0.810951
Central and East Asia	Duolang Sheep	DLS	DLS309	12558952	10214557	0.813329
Central and East Asia	Duolang Sheep	DLS	DLS311	12545312	10209665	0.813823
Central and East Asia	Duolang Sheep	DLS	DLS317	12508916	10172257	0.813201
Central and East Asia	Duolang Sheep	DLS	DLS325	12592852	10257947	0.814585
Central and East Asia	Duolang Sheep	DLS	DLS333	12678648	10328897	0.814669
Central and East Asia	Duolang Sheep	DLS	DLS334	12596128	10241809	0.813092
Central and East Asia	Duolang Sheep	DLS	DLS348	12499868	10201875	0.816159
Central and East Asia	Chinese Merino sheep(fine wool)	MFW	MFW157	12356391	10088051	0.816424
Central and East Asia	Chinese Merino sheep(fine wool)	MFW	MFW159	12362612	10081690	0.815498
Central and East Asia	Chinese Merino sheep(fine wool)	MFW	MFW170	12367413	10104987	0.817066
Central and East Asia	Chinese Merino Sheep (fine wool)	MFW	MFW160	12361805	10102446	0.817231
Central and East Asia	Chinese Merino Sheep (fine wool)	MFW	MFW161	12361730	10099052	0.816961
Central and East Asia	Chinese Merino Sheep (fine wool)	MFW	MFW163	12320634	10077404	0.817929
Central and East Asia	Chinese Merino Sheep (fine wool)	MFW	MFW164	11764266	9616226	0.81741
Central and East Asia	Chinese Merino Sheep (fine wool)	MFW	MFW165	12379108	10126344	0.818019
Central and East Asia	Chinese Merino Sheep (fine wool)	MFW	MFW167	12390571	10121906	0.816904
Central and East Asia	Chinese Merino Sheep (fine wool)	MFW	MFW169	12390727	10124870	0.817133
Central and East Asia	Chinese Merino sheep(super fine wool)	MSF	MSF173	12328983	10061407	0.816078
Central and East Asia	Chinese Merino sheep(super fine wool)	MSF	MSF177	12362909	10090176	0.816165
Central and East Asia	Chinese Merino sheep(super fine wool)	MSF	MSF181	12330719	10051315	0.815144
Central and East Asia	Chinese Merino Sheep (super fine wool)	MSF	MSF174	12379724	10098724	0.815747
Central and East Asia	Chinese Merino Sheep (super fine wool)	MSF	MSF175	12102759	9912613	0.819037
Central and East Asia	Chinese Merino Sheep (super fine wool)	MSF	MSF176	12256982	10050269	0.819963
Central and East Asia	Chinese Merino Sheep (super fine wool)	MSF	MSF180	11937758	9747761	0.816549
Central and East Asia	Chinese Merino Sheep (super fine wool)	MSF	MSF184	12302346	10055710	0.817381
Central and East Asia	Chinese Merino Sheep (super fine wool)	MSF	MSF186	12396513	10117249	0.816137
Central and East Asia	Chinese Merino Sheep (super fine wool)	MSF	MSF190	12082487	9872949	0.817129
Central and East Asia	Changthangi	CHA	CHA02	11772600	9746195	0.827871
Central and East Asia	Changthangi	CHA	CHA05	11676859	9695505	0.830318
Central and East Asia	Waggir Sheep	WGR	2N	12310675	10018507	0.813806
Central and East Asia	Waggir Sheep	WGR	5N	12840554	10429170	0.812206
Central and East Asia	Waggir Sheep	WGR	6N	12756024	10391298	0.814619
Central and East Asia	Waggir Sheep	WGR	1N	12171202	9894076	0.812909
Central and East Asia	Waggir Sheep	WGR	3N	12794432	10395439	0.812497
Central and East Asia	Waggir Sheep	WGR	7N	12596338	10252181	0.813902
Central and East Asia	Waggir Sheep	WGR	8N	12748793	10373945	0.81372
Central and East Asia	Waggir Sheep	WGR	9N	12434627	10123187	0.814113
Central and East Asia	Waggir Sheep	WGR	10	12688454	10320857	0.813405
Central and East Asia	Waggir Sheep	WGR	11N	12795856	10397008	0.812529
Central and East Asia	Gala Sheep	GALA	GALA13	12424124	10185952	0.819853
Central and East Asia	Gala Sheep	GALA	GALA7	12430993	10183009	0.819163
Central and East Asia	Mazekh Sheep	MAZ	MAZ10	12603787	10309979	0.818006
Central and East Asia	Mazekh Sheep	MAZ	MAZ13	12255480	10084689	0.822872
Central and East Asia	Mazekh Sheep	MAZ	MAZ5	12472199	10221898	0.819575
Central and East Asia	Azerbaijian Mountain Merino Sheep	AZME	AZME12	12335641	10114724	0.819959
Central and East Asia	Azerbaijian Mountain Merino Sheep	AZME	AZME15	12291340	10064833	0.818856
Central and East Asia	Azerbaijian Mountain Merino Sheep	AZME	AZME4	12209040	10008228	0.819739
Central and East Asia	Bozakh Sheep	BOZ	BOZ2	12467174	10191976	0.817505
Central and East Asia	Bozakh Sheep	BOZ	BOZ6	12455993	10196215	0.818579
Central and East Asia	Kazakh Arkhar-Merino Sheep	ARME	ARME3156	12184545	9964139	0.817769
Central and East Asia	Kazakh Arkhar-Merino Sheep	ARME	ARME3166	12221831	9999534	0.81817
Central and East Asia	Kazakh Arkhar-Merino Sheep	ARME	ARME3170	12209750	9990103	0.818207
Central and East Asia	Degeres Mutton-Wool Sheep	DEG	DEG-3004A	12357411	10105773	0.81779
Central and East Asia	Degeres Mutton-Wool Sheep	DEG	DEG-3007A	12349943	10126346	0.819951
Central and East Asia	Degeres Mutton-Wool Sheep	DEG	DEG-3020	12505879	10225939	0.817691
Central and East Asia	Kazakh Finewool Sheep	KATO	KATO3052	12197206	9991832	0.81919
Central and East Asia	Kazakh Finewool Sheep	KATO	KATO3092	12110406	9913392	0.818585
Central and East Asia	Kazakh Finewool Sheep	KATO	KATO3095	12151270	9972640	0.820708
Central and East Asia	Kazakh Edilbai Sheep	KAED	KaEdil-3102	12672392	10349876	0.816726
Central and East Asia	Kazakh Edilbai Sheep	KAED	KaEdil-3104	12428063	10173591	0.818598
Central and East Asia	Kazakh Edilbai Sheep	KAED	KaEdil-3134	12419864	10175086	0.819259
South and Southeast Asia	Jaffna Local Sheep	JLS	Jaf13	10660791	8707352	0.816764
South and Southeast Asia	Jaffna Local Sheep	JLS	Jaf03	11716732	9540297	0.814246
South and Southeast Asia	Jaffna Local Sheep	JLS	Jaf09	11791512	9598212	0.813993
South and Southeast Asia	Indonesia ThinTailed Sheep	ITT	INDO-121	12034859	9829558	0.816757
South and Southeast Asia	Indonesia ThinTailed Sheep	ITT	INDO-19	12237371	9997475	0.816963
South and Southeast Asia	Indonesia ThinTailed Sheep	ITT	INDO-30	12282204	10036926	0.817193
South and Southeast Asia	Kachi Sheep	KAC	Iran3840	11281082	9199156	0.81545
South and Southeast Asia	Kachi Sheep	KAC	Iran3841	11550654	9409479	0.814627
South and Southeast Asia	Kachi Sheep	KAC	Iran3843	11456984	9340598	0.815275
South and Southeast Asia	Kajli Sheep	KAJ	Iran4006	12131990	9888118	0.815045
South and Southeast Asia	Kajli Sheep	KAJ	Iran4015	12229399	9978726	0.815962
South and Southeast Asia	Kajli Sheep	KAJ	Iran4017	11913950	9726744	0.816416
South and Southeast Asia	Karakul Sheep	KAR	Iran4263	12391072	10113627	0.816203
South and Southeast Asia	Karakul Sheep	KAR	Iran4265	12249210	9994822	0.815956
South and Southeast Asia	Karakul Sheep	KAR	Iran4270	12298027	10013466	0.814234
South and Southeast Asia	Thalli Sheep	THA	Iran5207	12245720	9982460	0.81518
South and Southeast Asia	Thalli Sheep	THA	Iran5212	12217954	9947365	0.81416
South and Southeast Asia	Thalli Sheep	THA	Iran5218	12344103	10066354	0.815479
South and Southeast Asia	Vembur Sheep	VEM	Iran42860	12198407	9948464	0.815554
South and Southeast Asia	Vembur Sheep	VEM	Iran42864	12200209	9945672	0.815205
South and Southeast Asia	Vembur Sheep	VEM	TV493	12184652	9942347	0.815973
South and Southeast Asia	Mecheri Sheep	MES	ME3872	12172645	9922690	0.815163
South and Southeast Asia	Mecheri Sheep	MES	ME442	12181988	9940008	0.815959
South and Southeast Asia	Mecheri Sheep	MES	ME97	11476800	9367661	0.816226
South and Southeast Asia	Madras Red Sheep	MRS	MR237	12023929	9814851	0.816277
South and Southeast Asia	Madras Red Sheep	MRS	MR528	12028449	9825618	0.816865
South and Southeast Asia	Nellore Sheep	NES	NEL1	12224072	9964208	0.81513
South and Southeast Asia	Nellore Sheep	NES	NEL31	12267535	10005185	0.815582
South and Southeast Asia	Nellore Sheep	NES	NEL34RAM	12106621	9884936	0.81649
South and Southeast Asia	Pattanam Sheep	PAS	PAT50	11973905	9756048	0.814776
South and Southeast Asia	Pattanam Sheep	PAS	PAT63	14790796	12116050	0.819161
South and Southeast Asia	Pattanam Sheep	PAS	PAT78	12231091	9980254	0.815974
South and Southeast Asia	Kilakarsal Sheep	KIL	TK250	12472822	10178745	0.816074
South and Southeast Asia	Kilakarsal Sheep	KIL	TK282	12086813	9879743	0.817399
South and Southeast Asia	Kilakarsal Sheep	KIL	TK298	11469085	9378068	0.817682
South and Southeast Asia	Kage Sheep	KAG	N12	12388173	10098334	0.815159
South and Southeast Asia	Kage Sheep	KAG	N23	12137586	9886016	0.814496
South and Southeast Asia	Kage Sheep	KAG	N37	11647385	9480866	0.813991
South and Southeast Asia	Baruwal Sheep	BAS	N17	11781320	9610274	0.815721
South and Southeast Asia	Baruwal Sheep	BAS	N18	12066570	9830457	0.814685
South and Southeast Asia	Baruwal Sheep	BAS	N21	11902474	9709591	0.815762
South and Southeast Asia	Garut/Priangan	GUR	GUR4	11452003	9542942	0.833299
South and Southeast Asia	Indian_Garole	GAR	GAR4	11043060	9225164	0.835381
South and Southeast Asia	Garole	GAR	GAR14	11134975	9258449	0.831475
South and Southeast Asia	Bangladeshi	BGE	BGE2	10916292	9115288	0.835017
South and Southeast Asia	Bangladeshi	BGE	BGE4	11011904	9143110	0.830293
South and Southeast Asia	Sumatra	SUM	SUM2	11322931	9448222	0.834433
South and Southeast Asia	Sumatra	SUM	SUM7	11522486	9585219	0.831871
Middle_East	Karakas	KRS	KRS3	11193097	9339622	0.834409
Middle_East	Turkish_Awassi	AWT	AWT2	11676259	9747457	0.83481
Middle_East	Norduz	NDZ	NDZ4	11685738	9725221	0.83223
Middle_East	Awassi Sheep	AWT	AWA14	12188773	10026486	0.8226
Middle_East	Awassi Sheep	AWA	AWA21	12586835	10301760	0.818455
Middle_East	Awassi Sheep	AWA	AWA33	11977548	9779964	0.816525
Middle_East	Awassi Sheep	AWA	AW454	11157477	9253005	0.82931
Middle_East	Hamdani Sheep	HAS	HAM18	12654728	10353283	0.818136
Middle_East	Hamdani Sheep	HAS	HAM21	12578901	10292252	0.818216
Middle_East	Hamdani Sheep	HAS	HAM290	12565956	10268395	0.81716
Middle_East	/	IROA	IROA-B2-5037	12181616	10150573	0.83327
Middle_East	/	IROA	IROA-B4-5190	12121199	10097924	0.83308
Middle_East	/	IROA	IROA-B5-5295	12018177	10006727	0.832633
Middle_East	/	IROA	IROA-B6-5139	12019863	10007479	0.832578
Middle_East	/	IROA	IROA-C3-5212	12164726	10127698	0.832546
Middle_East	/	IROA	IROA-C6-5187	12330644	10220323	0.828856
Middle_East	/	IROA	IROA-C7-5042	12254973	10188031	0.831339
Middle_East	/	IROA	IROA-D5-5081	12047024	10032236	0.832756
Middle_East	/	IROA	IROA-D6-5152	11955342	9959532	0.833061
Middle_East	/	IROA	IROA-E5-5157	12023782	9996776	0.831417
Middle_East	/	IROA	IROA-E6-5351	12028943	10012608	0.832376
Middle_East	/	IROA	IROA-E7-5036	11960315	9960607	0.832805
Middle_East	/	IROA	IROA-F10-5068	11903868	9896662	0.831382
Middle_East	/	IROA	IROA-F3-5142	11662242	9699539	0.831704
Middle_East	/	IROA	IROA-G3-5095	12007610	9986296	0.831664
Middle_East	/	IROA	IROA-G4-5205	12126580	10106082	0.833383
Middle_East	Grey-Shiraz Sheep	GSS	Iran102	12541500	10256241	0.817784
Middle_East	Grey-Shiraz Sheep	GSS	Iran104	12490694	10238294	0.819674
Middle_East	Grey-Shiraz Sheep	GSS	Iran112	12522943	10223710	0.816398
Middle_East	Ghezel Sheep	GHE	Iran141	12366686	10101988	0.816871
Middle_East	Ghezel Sheep	GHE	Iran146	12222652	9981273	0.816621
Middle_East	Ghezel Sheep	GHE	Iran152	12673144	10362257	0.817655
Middle_East	Karakul Sheep	KAS	Iran166	12453074	10173505	0.816947
Middle_East	Karakul Sheep	KAS	Iran167	12288092	10028656	0.816128
Middle_East	Karakul Sheep	KAS	Iran168	12416252	10120010	0.815062
Middle_East	Afshari Sheep	AFH	Iran201	11803854	9616573	0.814698
Middle_East	Afshari Sheep	AFH	Iran202	12047859	9845864	0.817229
Middle_East	Afshari Sheep	AFH	Iran203	12600482	10292239	0.816813
Middle_East	Afshari	AFS	AFS33	11734802	9766826	0.832296
Middle_East	Shal Sheep	SHA	Iran226	12502724	10212559	0.816827
Middle_East	Shal Sheep	SHA	Iran229	12635919	10284009	0.813871
Middle_East	Shal Sheep	SHA	Iran230	11493897	9417565	0.819354
Middle_East	Baluchi Sheep	BAL	Iran241	12542819	10249081	0.817127
Middle_East	Baluchi Sheep	BAL	Iran242	12382860	10122624	0.817471
Middle_East	Baluchi Sheep	BAL	Iran246	12656951	10328978	0.816072
Middle_East	Makui Sheep	MAK	MAK333	12333205	10092179	0.818293
Middle_East	Makui Sheep	MAK	MAK345	12390900	10146307	0.818851
Middle_East	Makui Sheep	MAK	MAK366	12603374	10305892	0.817709
Middle_East	Moghani Sheep	MOH	MOG292	12265098	10016834	0.816694
Middle_East	Moghani Sheep	MOH	MOG326	12579559	10302845	0.819015
Middle_East	Moghani Sheep	MOH	MOG382	12470537	10199348	0.817876
Europe	Dagestan Mountain Merino Sheep	DAME	DAME-11	12244099	10007670	0.817346
Europe	Dagestan Mountain Merino Sheep	DAME	DAME-16	12425837	10155800	0.817313
Europe	Dagestan Mountain Merino Sheep	DAME	DAME-3	12296912	10071997	0.819067
Europe	Kuibyshev Sheep	KUIB	KUIB1	11929466	9776881	0.819557
Europe	Kuibyshev Sheep	KUIB	KUIB3	12177403	9987768	0.820189
Europe	Kuibyshev Sheep	KUIB	KUIB5	12184036	9988439	0.819797
Europe	Transbaikal Finewool Sheep	ZAB	ZAB-16	12134445	9934974	0.818742
Europe	Transbaikal Finewool Sheep	ZAB	ZAB-21	11894999	9742403	0.819034
Europe	Transbaikal Finewool Sheep	ZAB	ZAB-9	12139332	9949675	0.819623
Europe	Russian Edilbai Sheep	RED	1E	12589564	10279179	0.816484
Europe	Russian Edilbai Sheep	RED	18E	12638971	10323933	0.816833
Europe	Russian Edilbai Sheep	RED	19E	12552053	10262430	0.81759
Europe	Baidarak Sheep	BAJ	BAJ14	12507352	10217515	0.816921
Europe	Baidarak Sheep	BAJ	BAJ16	12540755	10236823	0.816284
Europe	Baidarak Sheep	BAJ	BAJ17	12615262	10286615	0.81541
Europe	Caucasian Sheep	CAUC	CAUC2	11924515	9756295	0.818171
Europe	Caucasian Sheep	CAUC	CAUC13	11932555	9799521	0.821242
Europe	Romanov Sheep	ROM	R-04	11777490	9641004	0.818596
Europe	Romanov Sheep	ROM	R-08	11981501	9767908	0.815249
Europe	Romanov Sheep	ROM	R-09	11885684	9700360	0.816138
Europe	Finnsheep	FIN	FINN300	12381649	10106193	0.816224
Europe	Finnsheep	FIN	FINN303	12385479	10117019	0.816845
Europe	Finnsheep	FIN	FINN304	11990263	9788613	0.81638
Europe	Finnsheep	FIN	FINN305	12375805	10076592	0.814217
Europe	Finnsheep	FIN	FINN306	12318050	10051629	0.816008
Europe	Finnsheep	FIN	FINN307	12379598	10085318	0.814672
Europe	Finnsheep	FIN	FINN313	12476683	10166287	0.814823
Europe	Finnsheep	FIN	FINN314	12247918	10011535	0.817407
Europe	Finnsheep	FIN	FINN315	12407592	10133280	0.8167
Europe	Finnsheep	FIN	FINN317	12376916	10100476	0.816074
Europe	Ouessant	OUE	Ouessant24802	11356650	9242199	0.813814
Europe	Ouessant	OUE	Ouessant24946	11518339	9362319	0.812818
Europe	Ouessant	OUE	Ouessant24947	10890488	8853090	0.812919
Europe	Ouessant	OUE	OUE0331	11378575	9241909	0.81222
Europe	Ouessant	OUE	OUE81037	10920611	8880166	0.813157
Europe	Ouessant	OUE	OUE72647	10986192	8917358	0.811688
Europe	Ouessant	OUE	Ouessant24948	11099685	9036641	0.814135
Europe	Ouessant	OUE	Ouessant24949	11356663	9238814	0.813515
Europe	Ouessant	OUE	Ouessant24951	10675880	8689898	0.813975
Europe	Ouessant	OUE	Ouessant24953	11580456	9405406	0.812179
Europe	Shetland	SHE	Shetland23342	12410878	10129787	0.816202
Europe	Shetland	SHE	Shetland23343	12342308	10069929	0.815887
Europe	Shetland	SHE	Shetland23347	12245439	9985265	0.815427
Europe	Shetland	SHE	Shetland23344	12172409	9925572	0.815416
Europe	Shetland	SHE	Shetland23345	12267698	10009481	0.815922
Europe	Shetland	SHE	Shetland23346	12231690	9978637	0.815802
Europe	Shetland	SHE	Shetland23354	12125663	9891994	0.81579
Europe	Solognote	SOL	Solognote24727	11329607	9233776	0.815013
Europe	Solognote	SOL	Solognote24728	11682219	9526840	0.815499
Europe	Solognote	SOL	Solognote24729	11561237	9409612	0.813893
Europe	Solognote	SOL	Solognote24730	11550855	9423227	0.815803
Europe	Solognote	SOL	Solognote24731	11450684	9324470	0.814316
Europe	Solognote	SOL	Solognote24732	11665730	9491036	0.813583
Europe	Solognote	SOL	Solognote24733	11749678	9581996	0.815511
Europe	Solognote	SOL	Solognote24734	11673900	9525038	0.815926
Europe	Solognote	SOL	Solognote24735	11641905	9502172	0.816204
Europe	Solognote	SOL	Solognote24736	11519920	9361723	0.812655
Europe	Drente Heathen	DRS	DR1	12150781	9895437	0.814387
Europe	Drente Heathen	DRS	DR2	12011003	9775877	0.81391
Europe	Drente Heathen	DRS	DR3	12149145	9887851	0.813872
Europe	Drente Heathen	DRS	DR4	12152125	9884712	0.813414
Europe	Drente Heathen	DRS	DR5	12165520	9903482	0.814062
Europe	Altamurana Sheep	ALT	ALT6	12394975	10147875	0.818709
Europe	Altamurana Sheep	ALT	ALT8	12456174	10166403	0.816174
Europe	Altamurana Sheep	ALT	ALT9	12198204	9955104	0.816112
Europe	Leccese Sheep	LEC	LEC10	12357769	10089341	0.816437
Europe	Leccese Sheep	LEC	LEC12	11771751	9619018	0.817127
Europe	Leccese Sheep	LEC	LEC9	12378038	10103079	0.81621
Europe	Rhoen Sheep	RHS	RH-2002-20	11660885	9515575	0.816025
Europe	Rhoen Sheep	RHS	RH-2002-27	11733171	9580450	0.816527
Europe	Rhoen Sheep	RHS	RH-2002-2	11730876	9558646	0.814828
Europe	Lleyn sheep	LIE	C5	12263744	10033394	0.818135
Europe	Lleyn sheep	LIE	L28	12106225	9892809	0.817167
Europe	Lleyn sheep	LIE	L92	12250339	10006231	0.816813
Europe	Hebridean Sheep	HEB	HB10	11788473	9626505	0.816603
Europe	Hebridean Sheep	HEB	HB11	11960982	9762834	0.816223
Europe	Hebridean Sheep	HEB	HB15	11915524	9738294	0.817278
Europe	North Ronaldsay Sheep	NRS	LH112	11430466	9324580	0.815766
Europe	North Ronaldsay Sheep	NRS	LH54	11348897	9274663	0.81723
Europe	North Ronaldsay Sheep	NRS	LH75	11406804	9326120	0.817593
Europe	Ryelands Sheep	RYE	501	11315669	9238372	0.816423
Europe	Ryelands Sheep	RYE	511	11522106	9417454	0.817338
Europe	Ryelands Sheep	RYE	515	11469799	9375076	0.817371
Europe	Welsh Mountain Sheep	WMS	WMT08	12424718	10180332	0.819361
Europe	Welsh Mountain Sheep	WMS	WMT15	12326835	10104368	0.819705
Europe	Welsh Mountain Sheep	WMS	WMT26	12448686	10168832	0.81686
Europe	Valachian Sheep	VAL	V-06	11878323	9697798	0.816428
Europe	Valachian Sheep	VAL	V-08	11910878	9713403	0.815507
Europe	Valachian Sheep	VAL	V-09	12133010	9941052	0.819339
Europe	Zwartbles Sheep	ZWA	ZW-02	11710641	9555812	0.815994
Europe	Zwartbles Sheep	ZWA	ZW-11	12033176	9821297	0.816185
Europe	Zwartbles Sheep	ZWA	ZW-12	11859376	9697518	0.817709
Europe	Swedish Finewool Sheep	SFS	OAR481	11964372	9760644	0.815809
Europe	Swedish Finewool Sheep	SFS	OAR488	12295225	10064098	0.818537
Europe	Swedish Finewool Sheep	SFS	OAR496	12229953	10017936	0.819131
Europe	Svärdsjö Sheep	SVS	OAR682	10881777	8872588	0.815362
Europe	Svärdsjö Sheep	SVS	OAR686	10854839	8851350	0.815429
Europe	Svärdsjö Sheep	SVS	OAR941	10515799	8564626	0.814453
Europe	Helsinge Sheep	HEL	OAR692	11196908	9131479	0.815536
Europe	Helsinge Sheep	HEL	OAR780	11595066	9455486	0.815475
Europe	Helsinge Sheep	HEL	OAR904	11650944	9512485	0.816456
Europe	Icelandic Leader Sheep	ILS	Oa074	11958100	9768739	0.816914
Europe	Icelandic Leader Sheep	ILS	Oa075	11671033	9535324	0.817008
Europe	Icelandic Leader Sheep	ILS	Oa076	11945969	9743642	0.815643
Europe	Icelandic Sheep	ICS	Oa174	11773201	9617216	0.816874
Europe	Icelandic Sheep	ICS	Oa187	11759407	9614182	0.817574
Europe	Icelandic Sheep	ICS	Oa197	11791194	9625275	0.81631
Europe	Dalmatian Sheep	DAS	SO118	12442383	10166605	0.817095
Europe	Dalmatian Sheep	DAS	SO86	12316563	10033062	0.814599
Europe	Dalmatian Sheep	DAS	ZO104	12432132	10152734	0.816653
Europe	Xisqueta Sheep	XIS	Xis1472	11888437	9717776	0.817414
Europe	Xisqueta Sheep	XIS	Xis1474	12515429	10230311	0.817416
Europe	Xisqueta Sheep	XIS	Xis1539	12428732	10187294	0.819657
Europe	Spælsau Sheep	OSP	NOS037	12290062	10056762	0.818284
Europe	Spælsau Sheep	OSP	NOS452	12096761	9890341	0.817602
Europe	Spælsau Sheep	OSP	NOS453	12191012	9960245	0.817015
Europe	Feral Sheep	FSS	NOS462	12173579	9973737	0.819294
Europe	Feral Sheep	FSS	NOS463	11472192	9357757	0.81569
Europe	Feral Sheep	FSS	NOS001	11458230	9337643	0.814929
Europe	Norwegian White Sheep	NWS	NW56	12062894	9886318	0.819564
Europe	Norwegian White Sheep	NWS	NW57	12143856	9962761	0.820395
Europe	Norwegian White Sheep	NWS	NW60	12136327	9914459	0.816924
Europe	Grey Tronder Sheep	GTS	NOS101	11809846	9669166	0.818738
Europe	Grey Tronder Sheep	GTS	NOS105	12263454	10028900	0.817788
Europe	Grey Tronder Sheep	GTS	NOS477	12198036	10007194	0.820394
Europe	Pramenka Sheep	PRAM	PRAM11	12266321	10036074	0.818181
Europe	Pramenka Sheep	PRAM	PRAM16	12380169	10133905	0.81856
Europe	Pramenka Sheep	PRAM	PRAM7	12467416	10174507	0.816088
Europe	East Friesian Dairy Sheep	EFR	EFR208	11404933	9295257	0.815021
Europe	East Friesian Dairy Sheep	EFR	EFR212	11592503	9459846	0.816031
Europe	East Friesian Dairy Sheep	EFR	EFR213	12377909	10101863	0.81612
Europe	East Friesian Dairy Sheep	EFR	EFR215	12303901	10046701	0.816546
Europe	East Friesian Dairy Sheep	EFR	EFR216	12178383	9949046	0.816943
Europe	East Friesian Dairy Sheep	EFR	EFR219	12291525	10035500	0.816457
Europe	East Friesian Dairy Sheep	EFR	VF-02	12087651	9870106	0.816545
Europe	East Friesian Dairy Sheep	EFR	VF-06	12054654	9840385	0.816314
Europe	East Friesian Dairy Sheep	EFR	VF-10	12027508	9797064	0.814555
Europe	East Friesian Dairy Sheep	EFR	VF-12	11999679	9786092	0.815529
Europe	Suffolk Sheep	SFK	SFK193	12051090	9838629	0.81641
Europe	Suffolk Sheep	SFK	SFK194	12021508	9809218	0.815972
Europe	Suffolk Sheep	SFK	SFK198	11517257	9393915	0.815638
Europe	Suffolk Sheep	SFK	SFK195	12218169	9989781	0.817617
Europe	Suffolk Sheep	SFK	SFK197	11932323	9741787	0.81642
Europe	Suffolk Sheep	SFK	SFK201	12227245	9980288	0.816234
Europe	Suffolk Sheep	SFK	SFK203	11952131	9761034	0.816677
Europe	Suffolk Sheep	SFK	SFK204	11972926	9792883	0.817919
Europe	Suffolk Sheep	SFK	SFK205	12159037	9938180	0.817349
Europe	Suffolk Sheep	SFK	SFK206	12061837	9835786	0.815447
Europe	Gotland	GOT	Gotland24512	11617664	9457956	0.814101
Europe	Gotland	GOT	Gotland24513	11842141	9640176	0.814057
Europe	Gotland	GOT	Gotland24514	11801991	9592510	0.812787
Europe	Gotland	GOT	Gotland24506	11952067	9731684	0.814226
Europe	Gotland	GOT	Gotland24507	12088962	9838750	0.813862
Europe	Gotland	GOT	Gotland24508	11977328	9758510	0.814748
Europe	Gotland	GOT	Gotland24510	11318665	9204569	0.81322
Europe	Gotland	GOT	Gotland24515	11761370	9581032	0.814619
Europe	Gotland	GOT	Gotland24516	11830431	9630234	0.814022
Europe	Gotland	GOT	Gotland24517	11790300	9598091	0.814067
Europe	Mountain Brown Sheep	BBS	BBS-3534	12255917	9986420	0.814824
Europe	Mountain Brown Sheep	BBS	BBS-3551	12421597	10151830	0.817273
Europe	Mountain Brown Sheep	BBS	BBS-3554	12279333	10021748	0.816148
Europe	Bentheimer Landschaf Sheep	BENT	BENT-3164	12109986	9897395	0.817292
Europe	Bentheimer Landschaf Sheep	BENT	BENT-3261	11980749	9783358	0.81659
Europe	Bentheimer Landschaf Sheep	BENT	BENT-3269	11121382	9057805	0.81445
Europe	Mountain White Sheep	WBS	WBS-319	12513292	10239448	0.818286
Europe	Mountain White Sheep	WBS	WBS-3556	12050567	9836710	0.816286
Europe	Mountain White Sheep	WBS	WBS-3562	12225928	10006471	0.818463
Europe	Romney Sheep	ROS	K-04	11967678	9782386	0.817401
Europe	Romney Sheep	ROS	K-07	11977681	9805191	0.818622
Europe	Romney Sheep	ROS	K-10	11664091	9537096	0.817646
Europe	Romney	ROS	ROM454	12058665	10062820	0.834489
Europe	Hampshire Sheep	HAM	H-03	12157850	9963846	0.81954
Europe	Hampshire Sheep	HAM	H-04	10897402	8912455	0.817851
Europe	Hampshire Sheep	HAM	H-09	11956373	9820088	0.821327
Europe	Oxford Down Sheep	OXD	OD-09	11471270	9412910	0.820564
Europe	Oxford Down Sheep	OXD	OD-10	12106440	9906398	0.818275
Europe	Oxford Down Sheep	OXD	OD-11	11822735	9664738	0.817471
Europe	Texel Sheep	TEX	T-01	11916343	9724073	0.816028
Europe	Texel Sheep	TEX	T-11	11907272	9701925	0.81479
Europe	Texel Sheep	TEX	T-02	11946641	9753080	0.816387
Europe	Texel	TEX	TEX454	11071095	9198691	0.830875
Europe	Sumavska Sheep	SUMA	S-04	12210751	9997917	0.81878
Europe	Sumavska Sheep	SUMA	S-05	12376820	10145044	0.819681
Europe	Sumavska Sheep	SUMA	S-08	12426528	10168612	0.818299
Europe	Carpathian Mountain Sheep	MKS	MK13	12480296	10187844	0.816314
Europe	Carpathian Mountain Sheep	MKS	MK15	12473828	10191562	0.817036
Europe	Carpathian Mountain Sheep	MKS	MK18	12513456	10243510	0.8186
Europe	Olkuska Sheep	OLS	OL13	12019805	9834300	0.818175
Europe	Olkuska Sheep	OLS	OL14	12252732	10030229	0.818612
Europe	Olkuska Sheep	OLS	OL16	11935106	9785195	0.819867
Europe	Pag Island Sheep	PIS	POG14	12421239	10149818	0.817134
Europe	Pag Island Sheep	PIS	POG24	12387489	10108347	0.816013
Europe	Pag Island Sheep	PIS	POG8	12400005	10137748	0.81756
Europe	Ripollesa Sheep	RIP	Rip2447	12261640	10037693	0.818626
Europe	Ripollesa Sheep	RIP	Rip2449	12224943	10018180	0.819487
Europe	Ripollesa Sheep	RIP	Rip2453	11919023	9775758	0.820181
Europe	Swiss White Alpine	SWA	SWAA27	11180276	9277073	0.829771
Europe	Swiss White Alpine	SWA	SWAN3	11265595	9379815	0.832607
Europe	Swiss White Alpine	SWA	SWAN4	11076023	9216027	0.83207
Europe	Churra	CHU	CHU2	11862313	9836817	0.829249
Europe	Milk Lacaune	LAC	LAC84	11532148	9611425	0.833446
Europe	Meat Lacaune	LAC	LAC1	11461752	9543722	0.832658
Europe	Merino	MER	MERA1	11012526	9191150	0.834609
Europe	Merino	MER	MER454	11571681	9630295	0.83223
Europe	Merino	MER	MERC1	11409493	9514375	0.8339
Europe	Castellana	CAS	CAS3	11832099	9818936	0.829856
Europe	Castellana	CAS	CAS1	12050644	9968202	0.827192
Europe	Salz	SAL	SALC1	11498560	9567048	0.832021
Europe	Salz	SAL	SALA2	11333352	9420692	0.831236
Europe	Welsh Hardy Speckled Face	WHS	WHSF1	11558033	9635354	0.83365
South America	Morada Nova Sheep	MNR	OMN212	11747021	9662086	0.822514
South America	Morada Nova Sheep	MNR	OMN214	11729076	9615552	0.819805
South America	Morada Nova Sheep	MNR	OMN215	11728246	9627610	0.820891
South America	Morada Nova	BMN	BMN3	11067918	9212401	0.832352
South America	Brazilian Bergamasca Sheep	BER	OB-060	11898655	9739817	0.818565
South America	Brazilian Bergamasca Sheep	BER	OB-072	11966195	9778824	0.817204
South America	Brazilian Bergamasca Sheep	BER	OB-8334	11458982	9395219	0.8199
South America	Brazilian Somali Sheep	SOM	OS-011	12120415	9967054	0.822336
South America	Brazilian Somali Sheep	SOM	OS-017	12399065	10195556	0.822284
South America	Brazilian Somali Sheep	SOM	OS-021	11429751	9341839	0.817327
South America	Santa Inês Sheep	SIS	OSI1141	12321632	10105035	0.820105
South America	Santa Inês Sheep	SIS	OSI1142	12221869	10051801	0.822444
South America	Santa Inês Sheep	SIS	OSI1143	11887967	9731655	0.818614
South America	Santa_Inês	BSI	BSI3	13416166	11236426	0.837529
South America	Brazilian Creole	BCS	BCS3	10960055	9072411	0.827771
South America	Gulf Coast native	GCN	GCN4	11945820	9927764	0.831066
Europe	Europe Mouflon Sheep	EMUF	MUF1	10180920	8294744	0.814734
Europe	Europe Mouflon Sheep	EMUF	MUF2-1	10324730	8385903	0.812215
Europe	Europe Mouflon Sheep	EMUF	MUF3-1	10162087	8252754	0.812112
Middle_East	Asiatic Mouflon Sheep	AMUF	IROO-D6-0002	13501275	10038705	0.743538
Middle_East	Asiatic Mouflon Sheep	AMUF	IROO-D6-0005	13530556	10072228	0.744406
Middle_East	Asiatic Mouflon Sheep	AMUF	IROO-E5-5146	14108740	10589087	0.750534
Middle_East	Asiatic Mouflon Sheep	AMUF	IROO-E3-5492	13325053	10014849	0.75158
Middle_East	Asiatic Mouflon Sheep	AMUF	IROO-C3-0001	14367804	10858067	0.755722
Middle_East	Asiatic Mouflon Sheep	AMUF	IROO-D6-0003	13408139	9982786	0.744532
Middle_East	Asiatic Mouflon Sheep	AMUF	IROO-D6-0004	13455962	9995230	0.742811
Middle_East	Asiatic Mouflon Sheep	AMUF	IROO-F5-5079	13400478	9960761	0.743314
Middle_East	Asiatic Mouflon Sheep	AMUF	IROO-N13-5061	14964359	10984541	0.734047
Middle_East	Asiatic Mouflon Sheep	AMUF	IROO-K7-0642	14261592	10611533	0.744064
Middle_East	Asiatic Mouflon Sheep	AMUF	IROO-D6-5104	13350448	9922708	0.743249
Middle_East	Asiatic Mouflon Sheep	AMUF	IROO-J11-0905	14669105	10867679	0.740855
Middle_East	Asiatic Mouflon Sheep	AMUF	IROO-J11-0602	14283542	10535353	0.737587
Middle_East	Asiatic Mouflon Sheep	AMUF	IROO-D6-0006	13291567	9873549	0.742843
Middle_East	Asiatic Mouflon Sheep	AMUF	IROO-M12-9997	14885691	10961996	0.736412
Middle_East	Asiatic Mouflon Sheep	AMUF	266	15720545	11193868	0.712053
Middle_East	Asiatic Mouflon Sheep	AMUF	267	15659016	11211914	0.716004
Middle_East	Asiatic Mouflon Sheep	AMUF	271	16734962	11489204	0.686539
Middle_East	Asiatic Mouflon Sheep	AMUF	272	16506882	11428650	0.692357
Middle_East	Asiatic Mouflon Sheep	AMUF	273	16376435	11279802	0.688783
Middle_East	Asiatic Mouflon Sheep	AMUF	TH.1	16626992	11336316	0.681802
Middle_East	Asiatic Mouflon Sheep	AMUF	TH.2	15638839	11130585	0.711727
Middle_East	Asiatic Mouflon Sheep	AMUF	KR.4	16738810	11578638	0.691724
Middle_East	Asiatic Mouflon Sheep	AMUF	KR.6	16445449	11398843	0.693131
Middle_East	Asiatic Mouflon Sheep	AMUF	SH.7	16160402	11404065	0.70568
Middle_East	Asiatic Mouflon Sheep	AMUF	YZ.9	16665753	11520277	0.691255
Middle_East	Asiatic Mouflon Sheep	AMUF	YZ.10	16706758	11681044	0.699181
Middle_East	Asiatic Mouflon Sheep	AMUF	YZ.11	15781129	10988650	0.696316
Middle_East	Asiatic Mouflon Sheep	AMUF	YZ.12	16023738	11349741	0.708308
Middle_East	Asiatic Mouflon Sheep	AMUF	KR.15	16359239	11277024	0.689337
Middle_East	Asiatic Mouflon Sheep	AMUF	SH.19	19162011	12228064	0.638141
Middle_East	Asiatic Mouflon Sheep	AMUF	SH.20	16257543	11467982	0.705395
Middle_East	Urial Sheep	URIS	BJ1-2	16584433	11384608	0.686464
Middle_East	Urial Sheep	URIS	BJ2-1	16401522	11313304	0.689772
Middle_East	Urial Sheep	URIS	BJ3-1	16611078	11422801	0.687662
Middle_East	Urial Sheep	URIS	BJ4-1	16653837	11431542	0.686421
Middle_East	Urial Sheep	URIS	BJR5	16567561	11373920	0.686517
Middle_East	Urial Sheep	URIS	BJR6	16429303	11302902	0.687972
Middle_East	Urial Sheep	URIS	BJ-IROV-AB8-1004	15844442	11000896	0.694306
Middle_East	Urial Sheep	URIS	BJ-IROV-AB8-1005	15694949	10893746	0.694092
Middle_East	Urial Sheep	URIS	BJ-IROV-AB8-1006	14894025	10394767	0.697915
Central and East Asia	Argali Sheep	ARGS	ARG10-4	17163747	10406904	0.606331
Central and East Asia	Argali Sheep	ARGS	ARG19	16722392	10213901	0.610792
Central and East Asia	Argali Sheep	ARGS	ARG2-1	17395686	10498858	0.603532
Central and East Asia	Argali Sheep	ARGS	ARG20	16748790	10219589	0.610169
Central and East Asia	Argali Sheep	ARGS	ARG23	16791594	10231531	0.609325
Central and East Asia	Argali Sheep	ARGS	ARG3-1	17432402	10505419	0.602637
Central and East Asia	Argali Sheep	ARGS	ARG8-2	17203983	10421314	0.60575
Central and East Asia	Argali Sheep	ARGS	ARG9-3	17299702	10462110	0.604757
Central and East Asia	Snow Sheep	SOWS	snow13	19011202	13363628	0.702934
Central and East Asia	Snow Sheep	SOWS	snow4	19012728	13358476	0.702607
Central and East Asia	Snow Sheep	SOWS	snow5	19113316	13386430	0.700372
Central and East Asia	Snow Sheep	SOWS	snow6	19019912	13379323	0.703438
Central and East Asia	Snow Sheep	SOWS	snow7	18967351	13364208	0.70459
Central and East Asia	Snow Sheep	SOWS	snow8	19093808	13380364	0.70077
Central and East Asia	Snow Sheep	SOWS	snow1	19020251	13376938	0.7033
Central and East Asia	Snow Sheep	SOWS	snow2	19045394	13373490	0.70219
North America	Thin Horn Sheep	THNS	Thinhorn1	19103769	13929886	0.72917
North America	Thin Horn Sheep	THNS	Thinhorn2	18976807	13905394	0.732757
North America	Thin Horn Sheep	THNS	Thinhorn3	19201570	13946753	0.726334
North America	Thin Horn Sheep	THNS	Thinhorn4	19120179	13936482	0.728889
North America	Thin Horn Sheep	THNS	Thinhorn5	19093245	13931916	0.729678
North America	Thin Horn Sheep	THNS	Thinhorn9	19105073	13896438	0.727369
North America	Big Horn Sheep	BIGS	bighorn1	19183208	13963810	0.727918
North America	Big Horn Sheep	BIGS	bighorn11	19040023	13941944	0.732244
North America	Big Horn Sheep	BIGS	bighorn2	19183672	13975977	0.728535
North America	Big Horn Sheep	BIGS	bighorn3	19220426	13976424	0.727165
North America	Big Horn Sheep	BIGS	bighorn4	19166934	13974086	0.729073
North America	Big Horn Sheep	BIGS	bighorn5	19158519	13961303	0.728726

## Sheet: Table S5
Supplementary Table S5. Validation of SNP calling by Sanger sequencing
Gene	Chr.	SNP position	Forward primer	Reverse primer	Total sequencing individuals	Validated rate
AGO3	1	10638429	GCCTAGAACCGTGCTTGAT	AAGACGGTTACAGTGCTGAC	16	1
THRAP3	1	10906014	CCAGCCTGCAATAACGGTT	GGGTTTGCAGGATACCCTCA	16	1
THRAP3	1	10915651	GGCCTCAGCGAAGATTTCC	TCCTTCATGATGCTCACAAGC	14	1
THRAP3	1	10917748	ACAGTGCCTACAAGGACGT	AAGTCTGCAGGCCGATCTC	10	1
THRAP3	1	10920005	CATCCTCTTCCTGTCGCAAT	CCACCATCTCAGGCTTGACA	16	0.9375
PDZK1IP1	1	21471887	TCCTTGGAGAACAGGTTATGCT	TGTGGCCTCCAGAACTGTAA	12	0.916667
PDZK1IP1	1	21471917	TCCTTGGAGAACAGGTTATGCT	TCTCCAGAAGAGGTTACCAACA	16	1
BRDT	1	68383128	TTGCATCGGAACTGAGATTCAA	GCCAATAAGTAAGGTGTTCCCTA	16	1
KIAA1107	1	68466289	AGCATCACCAAGGAATTTGCTA	CGGTTTCAGTGGAACTTGGATAA	11	1
KIAA1107	1	68539768	CTGCACAATTAACCACAAGTCTA	ATTGCTGAAGAACTAAGCATCCT	15	1
MECOM	1	215877226	CACATGGTGTCAGTTGCTACT	CAATGACATGTAGGTGCCTTCA	16	1
DSCAM	1	258125394	CCATGCTGTACTTCGTGGTC	AGACGATGAAACTCTTGGAGC	14	1
DSCAM	1	258136416	TGTATGTTAGCAGATGTCTCACA	GAAACTGTGGTTTGCAGATAGTT	16	1
DSCAM	1	258225567	GGATATGGACCACGGCTTAAAT	AGGATGAACTTACCGCAGTGA	15	1
DSCAM	1	258820428	GGGTCTAGATTTTGTTAGCCCAA	ACATTGTGGATGTAAGCATCTCC	16	1
DSCAM	1	258820789	ACTAACCAAGGATGCCATAGAAA	TTCCCAATGACACTTTAGTCTGA	11	1
PTPRD	2	76050773	GGTGAACGATCGCACAGTAATT	TGCTCCCAGTCACTATGAAGA	16	1
PTPRD	2	76050889	TGATTGGTAGACTCCAGGTGAAT	TGCTCCCAGTCACTATGAAGA	16	1
PTPRD	2	76184949	TGATTCACAGACTGGCAACC	GGATCAGAGTCAAATAACCAGCT	15	1
PTPRD	2	76334878	GTGGACCGAGGGCAACTAT	TGAGCTGGAATACTTCAGGGT	15	1
PTPRD	2	76437144	CAAATGAGTCAGGCCTTCACAT	AGGCCCAGGATCATTGAACTAA	12	1
PTPRD	2	76488475	GCTCAGTCATAGATAACTGGTCC	CTACCATCAATGCCTTCAACAGA	16	1
WDR92	3	39886244	AAGCAAACCATCTGGCAGTT	CTTCTGAAGGTTGCTAGGACAA	16	1
TMEM117	3	141927269	CCATCGGCAGCTTTAAGGT	GCTGTCTTTCCAAGGAATGC	16	1
TMEM117	3	141976851	AAGAGGCGATGATCACAGC	TCCGACAAGGCCATAGATGTT	11	1
TMEM117	3	142016922	GGCCCTCTGTCCTAGCATTAA	GGCGACAGGTCCTTATGGAA	16	1
TMEM117	3	142048600	ATTTCTGGCCTCGGAACAC	GAATGTTTTGTCTATGGCCCAC	16	1
TMEM117	3	142053906	CGAGCCGTACATGTAGTCC	TGCCGGACTGTAGCGATTT	13	1
TMEM117	3	142397015	TGCAGACTTGGACAAGATTAGTT	TCGGTGATTACTTAGGCCTGT	16	1
LOC101106844	5	15090839	CAGAGTTACTATCGCCAGGAC	TTGGAAGTTTCTCCAGGTGC	16	1
LOC101106844	5	15094223	TTCCACCTGGTCAGCCATT	TCTGTTTGCTATGGCCCAC	16	1
LOC101116141	5	56808229	ACCTCCGGCGAACTAGATT	TGGAAGGAGTTTCACGCTGA	10	1
ADGRL3	6	77067948	CAGGTCCTTGATAAACTGGAGC	AGAGGTTCTTGCTGTCATGATAA	16	1
ADGRL3	6	77098966	GGAATGATGGCCGACCTTAGTAT	CAGACTCATTGGACTGAATTTCC	15	0.785714
CEP128	7	88719655	GCAGGGAGAAGTCATGTGAATTA	GAGGCCTGGATAGGTCAACA	16	1
CEP128	7	88792658	GGAAGAAGTCTCCTAGTGCAAAT	AGCTCTACAGGTACCATGCAA	16	1
CEP128	7	88794651	CGCATCTTTTGTTCTACTGAGGT	GGAAGATTATTGTCTGAGCCACC	14	1
CEP128	7	88878129	TTCCTAGCTTAAATGTTGGCCAT	GCAGTTCTGAGGTTAAATCACCT	10	1
CEP128	7	88884724	TCACATTCAGTTACCTCTGGGAA	ACCTAGTGGTAAAGACTTAGCGT	15	1
CEP128	7	89025700	GACTATATAACACCTTGGCAGCT	TTCCATCCAGAATAACCTTGGTT	15	1
CEP128	7	89113200	AGTGGGATCGTGTAACTTCAGA	GTGCCTCATCCCTTTGAACA	16	1
GRIK2	8	35234931	TGGGTGAAGCTGATCGACAA	TTCTCGTGCTCAGGAACCA	16	1
GRIK2	8	35301185	ACCAGTCCCGTGATTAACCTA	TTGGTGTCCACATGGATAAGC	15	1
UTRN	8	68804245	GACACAAGCTGCATAGATCCA	TGGGTGTGCTTATACCTTGAGAA	16	1
TRPC4	10	24338034	CCTTTCGTCAGACTTGGCA	CACCAGGATCCGAAAGTCTTT	16	1
LRRC75A	11	32718882	CAAGCTGATCGTACTGACATCC	GTGTTTTTATTGCTCGCCAGAC	16	1
TMEM92	11	35892998	CAAGGTGAAACAGCCCTGTC	TACCCAGCCTGCTCAGTCT	15	1
MEGF6	12	47510318	CCGAGTATTCACGTGGCAA	CACGTGCAATAATGAGTGTCTTA	16	1
MEGF6	12	47591718	ACCCAATAACGGCCTTCAGA	CAACCCTGCGTGATTACTCC	15	1
LOC101122294	12	73629755	GGACCTTTGTTGGCACAGTAAT	CTATGCTGTTCACCCTTCGAAT	12	1
MYLK3	14	14650471	AGAAGGAGACTGCGTCCAC	CTGTTAGCCGGTGATGCTC	15	1
MYLK3	14	14651749	GAGAGCCCTATGTTCGGCA	CGCGTGCCAAGTTCTAGAC	7	1
MYLK3	14	14693286	TGACTGCCCATGACAAGGA	AGAGCTGTGCGGTACTTCT	14	0.928571
MYLK3	14	14693957	GTCAGGATGAGCGTCTTCC	CACTGCGCTAAGACCTTCTC	13	0.923077
KLK10	14	55921044	GAGCACGTATTACCTGCCAA	ACTCTGCAGGTGACATTCCT	16	1
KLK12	14	55932137	CCTGGCACCAACATAGGTC	GTGGATGACCAAGGTCTTGT	16	1
STIM1	15	49270733	GAATCTACTGGTGGAAAGCCATT	CCTGTCTGGGCCACAGATAA	11	1
STIM1	15	49271098	TTGTCCTCTATGGCCACAGA	AAAGTCGACCATGTTTACCAGAA	9	1
STIM1	15	49271319	TTGATCCTGAAGGACAGCTTAAA	CCTGTTTCTCGGAGGTATTTCAA	12	1
STIM1	15	49274383	GCAACCTTTGTCATCGGACT	GAGTTCCTGAACATTGTGGCT	16	1
STIM1	15	49274748	AGCCACAATGTTCAGGAACTC	AAATCTCTGTAACTTGAGCCTCA	16	0.8125
STIM1	15	49274772	AGCCACAATGTTCAGGAACTC	AAATCTCTGTAACTTGAGCCTCA	15	1
STIM1	15	49303088	CCTTAACACCCAGGAATCACC	GAGTCTGGCAGTTGTATCTCC	4	1
STIM1	15	49345346	TCTTGCTGAGGCATAGGACTAA	GGTTATTGGCATCTAGACCAGC	16	1
STIM1	15	49346522	ACTAACCAAGGATGCCATAGAAA	TTCCCAATGACACTTTAGTCTGA	16	1
STIM1	15	49347692	TCGATAGTTCTGGCCCAAGA	TGTGGGCACAGTTCTCCAA	16	1
STIM1	15	49347694	TCGATAGTTCTGGCCCAAGA	TGTGGGCACAGTTCTCCAA	15	1
STIM1	15	49347933	TCGATAGTTCTGGCCCAAGA	GCATTCAGGTTGTCCAAAGCTA	16	0.9375
STIM1	15	49351053	TGTCTCCAGCACCATAAGGA	GAATGTGTTTCTCCAGGTTAGCT	14	1
NUP98	15	49524482	GAATCTACTGGTGGAAAGCCATT	CCTGTCTGGGCCACAGATAA	11	1
NUP98	15	49526684	TGTCTTCTCAGTGAACGCAAA	TCTCACTCTTGGGCCAGAATTAT	2	1
NUP98	15	49526991	CACAGTCAATAATTCTGGCCCA	CCTTGACCCGAGGTATTTCCA	16	0.875
NUP98	15	49526999	CACAGTCAATAATTCTGGCCCA	CCTTGACCCGAGGTATTTCCA	16	1
NUP98	15	49528248	GCAACCTTTGTCATCGGACT	GGGTATTGGCGTCAAACCT	16	1
NUP98	15	49528523	CAGTGCTCCGATGTAACCT	CCAGCACTTCACTATCTGGGT	15	0.933333
NUP98	15	49538852	CTGTTGCGAAGAATGGACTCA	ACTTCCTTAAACATGAACGGCT	16	1
NUP98	15	49538860	CTGTTGCGAAGAATGGACTCA	ACTTCCTTAAACATGAACGGCT	16	0.625
NUP98	15	49539175	TCCAGACTCTAAGCCGTTCAT	GTGCTGAATGTACGATCAAGC	3	1
NUP98	15	49539780	TGCAAAGCCATATATTCACAGGT	ACTCATTATGGTGTTGAACCTCT	8	1
NUP98	15	49539916	TGCAAAGCCATATATTCACAGGT	ACCCAACTGTAGCTCCATTTAGT	8	1
NUP98	15	49540273	AGAGGTTCAACACCATAATGAGT	CCCACAAATTGTTCTCCTGGTAT	16	1
NUP98	15	49540799	CCATATTCTGCATGTAGGCACTT	TGCATAGAGGGCACCTGTATT	15	1
NUP98	15	49541565	GCTCCAAAACCTATGAGGCA	TGAGCAATGCAAAACCAGTTATT	14	0.714286
NUP98	15	49542786	GAAACCAGTGGTAAATCCGAGA	TTGGCAAGAGTTCAGGTGAATAT	11	0.727273
LOC101108953	16	19548005	GGACCTAGGTGCTCAGTTAGAT	ACGAGCATAAAGACTCAGGTAAA	16	1
LOC101108953	16	19884935	CTCCAGGTGAAGTCGCATT	CAAGGCCGTGTTAGAACTCA	16	1
ARFIP1	17	4728486	CCTGGTTCTCCATGTGAGC	GATAGAGGGCGTTCGACCT	16	1
ERC2	19	44645554	CCAGTGGTTAAGACTCCATGC	TCTCAAGGGATTAAGGCTTCGT	12	1
ERC2	19	44717757	GCCAGAATCACTGCGAGTC	GAGAGGATGCGTCTACCCA	16	1
ERC2	19	44808021	ACGTTCAGTCCAGGTGCTAAT	GATGGCAGAAACTACAACATTGT	16	1
ERC2	19	44863026	AGTGAAAGTCATTAATCCTGGCA	GGTATTTCATGCGCTTCAGAC	10	1
ERC2	19	44920729	CATCTGGATTGTTCCATAAGACC	CGTTTAGTTCCTGATGGCAC	11	1
ERC2	19	45010614	GCGACTGTCAACCTTTGGTA	GGATGTTTGATCGCCACAGAA	16	1
ERC2	19	45011449	TCAGTAATTCTGCTCTGAAGACA	TGCCTGGCTCCAGAACATT	12	1
ERC2	19	45012781	ACAAATCAGGCACGTTTCCT	ACCTGGAATAGATCTTGAGTGCA	8	1
ERC2	19	45029496	TGGCACACGAAACTTAAATCAGA	GTCTTCACATTCCTGTTGCAGAA	16	1
ERC2	19	45136439	CCCATCGAGACAAGTGGCTTA	ACCACAGGCCTCATGAACT	15	1
ERC2	19	45153372	GGACGCAATGCGAGTTCTT	CACTTATCAGTGCCCTCAGAA	4	1
ERC2	19	45180645	AAGGGCGTGTATTCCACCT	TCCCAGCTGGTGACATTCTTA	16	1
ERC2	19	45338720	AATTAGCCTGACTGCATTCGAT	GTGAAATCGCAAGTACCCGA	16	1
PTK7	20	16702574	CTCTGCGGACTAACCAGTC	GCCTCCGTCATCCAGAACTA	16	1
SRF	20	16779063	CTCCATAGGTCTTGTGCAGAA	CCAATCGGCTAGTCTTGGTATT	16	1
STIP1	21	41702633	ATCAGCGCCTACATGGAGA	AGACCTGCCATGTTCAGGA	16	1
FERMT3	21	41730307	GCTTCTGTGCCGTTACCAC	CATCCGGGTACTCCAAGCT	16	1
CHKA	21	44770504	CGCTGATGGTCCAGGTTAATT	GGAGGGTGCTCTGACCAAAT	16	1
KMT5B	21	44836537	TACGTGCACCTTGGGAGTC	CTCTCCAGATGACACCATAGGAA	16	1
KMT5B	21	44841305	CTAGCCCTCACCGTGGTAA	CTCCCTTCAGCAGGAAATCAC	16	1
KMT5B	21	44843503	CACTCTGGAACGTCAGCAC	GAGGAGTCAGACCTTTGTAGC	8	1
KMT5B	21	44848079	AAGTGAGCTCAGGCACGTT	CTGCCCAGAAAACGCTGTT	16	1
KMT5B	21	44868256	GAGGTCTTGCTCCGAGACA	TCAGGGACTTGTCTAAGCTCC	15	1
CCDC102B	23	8171579	GAGTCCTTACTCCATGGTGC	CCAGAGCACTTTTCCTAGTGAAT	16	1
CCDC102B	23	8226727	TCCACAGAGTAACTTCCTGCA	TCATCTCCGTGAGCAAGTCTA	15	1
DCC	23	51968042	CCATGCTCTCAGTATTTCTGGAC	CATCCAAGAAACATGGCCTGTA	16	1
DCC	23	51975682	GCTGTACTCCTGGGCATTCT	GACTGTCTTTACTCAGGTGATCC	16	1
DCC	23	52041385	GATGTGTCCCAATTCTACAAGGA	CTGGCTAGGATCTCCAGTACAAT	4	1
DCC	23	52113175	TGCAGTCTGGATATTCACCGT	CCAGGATCTCCGCCAAGTA	16	1
DCC	23	52141846	GAACTAGTCAAGTGCAATCCCA	TTCTCGCCCATATACCAGAAATT	16	1
DCC	23	52256166	CCAGAAATCAGAGTATTGCTCCT	CAGAGGCCATAACTATCGAGGA	16	1
DCC	23	52990808	CAGGCGCTGTTCTTAGACC	TGCCTCGAGTCCTCTGTTAAAT	11	1
DCC	23	53098995	TGCCCGTTTCTGGAAATTACA	GGGAGAAACAGGACTCAATGTA	15	1
DCC	23	53103745	AAGGTTCAGACCCATCGCA	GAGACGCAGATGAAGCTGTT	16	1
SNX29	24	10730366	CCTCCCAAACTGACAAGCTTTA	AGAATCAGACCTTGAGCTATCGA	14	1
SNX29	24	10789526	CAGACAAGCTCTGGATACGTC	GAGGCCTACCTAGACTTCAGTAT	12	1
SNX29	24	10803729	GGAGAACTAAGGTCCCGCA	GAACCTGTTAGGCTACAGTCCT	16	1
ZNF771	24	26601726	GGTCAATCTCAGCTCCTGACT	CGAGTCTGGCTCTAGACCAA	16	1
CUX1	24	34581885	CACTTAAACTCCGTGCTCAGAT	TCATTCGTGACTGGAGTCTCA	2	1
CUX1	24	34736851	GTCAGCTGCAAATATTGACTCC	CAGCTGCAATAGCCTCGAC	16	1
CUX1	24	34863821	GCTAAAGCAGTGACAGGATCTC	GGATTCCTCATAATCGCTGAGC	16	1
CUX1	24	34869235	GTAGTCATAGGCTGGAAGAACAT	ACAACCCAAATGCCTATCTGTTT	16	1
CUX1	24	34871000	CACTTTGTCCCGGTATTGAACT	GTGTACCTGAAGCGGTTCC	16	1
CUX1	24	34908107	ATGAGACTGCCTGTCTAGCA	TACTGGGCCAGCTCGTAGA	14	1
CUX1	24	34910514	GTGGACTACGTCAAGAAGCT	AGGCCTCAGATCTGTGCAA	12	1
NUDT13	25	28964418	CCCAGCTCTTACAATCTGTCC	TGTGAGCCAAATGGCATCTT	16	1

## Sheet: Table S6
Supplementary Table S6. Annotation of single nucleotide polymorphism (SNPs).
Genic regions	Domesitc sheep	European mouflon	Asiatic mouflon	Urial	Argali	Snow sheep	Thinhorn sheep	Bighorn sheep	Total
Splice donor variant and intron variant	1839	179	1048	570	422	388	397	396	2786
Initiator codon variant and splice region variant	1	0	1	1	1	1	1	1	1
3'-prime UTR variant	470925	61279	371064	189979	140436	137823	140292	138983	814120
Intragenic variant	44076	7079	38706	21262	15088	14319	14451	14310	73353
Missense variant and splice region variant	6603	525	3350	1636	1211	1205	1212	1208	9947
Stop gained and splice region variant	127	3	48	28	16	17	14	12	184
Stop lost and splice region variant	115	22	84	53	45	41	46	45	154
Downstream gene variant	1955037	326152	1703432	955720	682684	630714	637290	630150	3223414
Start lost and splice region variant	18	3	8	4	4	1	1	1	22
Initiator codon variant	68	2	29	10	5	11	16	14	106
Non coding transcript exon variant	92997	16795	77202	45732	33385	29409	29500	29114	138182
Synonymous variant	330865	44430	251366	131640	97240	91850	95688	94706	537846
Stop retained variant	246	34	167	95	62	67	60	58	428
Stop lost	399	84	286	190	156	159	159	156	541
Non-coding transcript variant	0	3	28	14	10	17	18	21	28
Intergenic region	38604178	6765376	34466972	19600613	13336555	11980449	12082873	11988432	67660764
5'-prime UTR variant	118709	15190	93244	46403	35392	32988	35118	34901	208678
Splice region variant	2279	276	1823	911	669	610	629	628	3935
5'-prime UTR premature start codon gain variant	26168	2878	19994	9688	7234	6703	7146	7009	45679
Splice region variant and non coding transcript exon variant	2554	409	2133	1249	902	827	851	839	4123
Stop gained	5221	312	2309	1093	757	687	700	667	7401
Splice acceptor variant and intron variant	1333	140	717	392	325	288	297	307	1977
Upstream gene variant	4845754	769099	4184518	2311043	1658130	1549120	1573339	1561868	8141210
Splice region variant and synonymous variant	6683	892	5185	2787	1913	1968	1980	1993	11282
Start lost	583	74	344	203	167	147	158	168	905
Splice region variant and intron variant	45676	6371	36630	19378	14254	13504	14015	13870	77995
Splice region variant and stop retained variant	59	10	52	32	22	20	13	13	95
Missense variant	311729	28595	171705	84710	66724	62517	65947	64554	473455
Intron variant	23752191	3948171	20911408	11646746	8099249	7494655	7584532	7525951	39814551
Splice acceptor variant and splice donor variant and intron variant	64	11	54	24	22	23	24	27	98

## Sheet: Table S7
Supplementary Table S7. Annotated 3,592 functional genes associated with 6,816 SVs unique in domestic sheep.
Genes
A4GNT
AADACL3
AAGAB
AASDHPPT
AATK
ABAT
ABCA4
ABCA6
ABCB5
ABCB7
ABCC11
ABHD14A
ABHD17B
ABHD6
ABI2
ABI3BP
ABLIM1
ABLIM3
ABT1
ACACA
ACAP2
ACAT1
ACBD6
ACBD7
ACCSL
ACER3
ACIN1
ACKR3
ACOT12
ACOT7
ACOX2
ACOXL
ACSBG2
ACSL1
ACSM1
ACSM3
ACSS3
ACTB
ACTR10
ACTR3B
ACYP2
ADAM10
ADAM12
ADAM18
ADAM23
ADAMDEC1
ADAMTS12
ADAMTS13
ADAMTS16
ADAMTS17
ADAMTS18
ADAMTS19
ADAMTS20
ADAMTS6
ADAMTSL1
ADAMTSL3
ADAP2
ADARB1
ADARB2
ADAT1
ADCY2
ADD1
ADGB
ADGRA3
ADGRB3
ADGRD1
ADGRF1
ADGRF5
ADGRL2
ADGRL3
ADGRL4
ADH5
ADK
ADORA1
ADPGK
ADRA1A
ADRA1D
AFAP1L2
AFF1
AFG1L
AFP
AFTPH
AGA
AGAP1
AGBL1
AGFG1
AGMO
AGO3
AGPAT3
AGPS
AGTR1
AHI1
AHRR
AHSA2P
AIFM1
AIG1
AIMP1
AJAP1
AK4
AK9
AKAP10
AKAP11
AKAP12
AKAP2
AKAP6
AKAP7
AKAP9
AKIRIN1
AKIRIN2
AKNAD1
AKR1B1
AKR1D1
AKR1E2
AKT2
AKT3
ALB
ALDH6A1
ALDH7A1
ALG6
ALG9
ALK
ALKBH8
ALMS1
ALOX5
ALPK1
ALPK2
ALX4
ALYREF
AMBRA1
AMD1
AMMECR1L
AMN1
AMPD3
ANGPT2
ANK1
ANK3
ANKH
ANKIB1
ANKRD11
ANKRD12
ANKRD13A
ANKRD17
ANKRD31
ANKRD39
ANKRD40
ANKRD44
ANKRD49
ANKRD6
ANKRD9
ANKS1A
ANKS1B
ANO2
ANO4
ANO9
ANOS1
ANP32A
ANPEP
ANTXR2
ANXA13
ANXA3
ANXA4
ANXA5
ANXA9
AOPEP
AP1AR
AP1G1
AP1M1
AP1M2
AP1S1
AP2A2
AP2B1
AP3B1
APAF1
APBB2
APC
APIP
APLF
APOO
APOOL
APP
AQP9
AR
AREL1
ARF4
ARFGAP3
ARFGEF1
ARFGEF2
ARFGEF3
ARFIP1
ARHGAP10
ARHGAP11A
ARHGAP15
ARHGAP18
ARHGAP20
ARHGAP21
ARHGAP22
ARHGAP23
ARHGAP24
ARHGAP26
ARHGAP28
ARHGAP31
ARHGAP32
ARHGAP35
ARHGAP39
ARHGAP42
ARHGAP5
ARHGAP6
ARHGEF10
ARHGEF10L
ARHGEF11
ARHGEF12
ARHGEF2
ARHGEF26
ARHGEF28
ARHGEF37
ARHGEF9
ARID1A
ARID3B
ARID5B
ARIH1
ARIH2
ARL13B
ARL15
ARL2BP
ARL6IP5
ARL6IP6
ARL9
ARMC1
ARMC10
ARMC8
ARMH3
ARMH4
ARMT1
ARNT2
ARNTL
ARNTL2
ARPC1A
ARPC2
ARPC5
ARPC5L
ARPP21
ARRDC3
ARSE
ARSG
ARSH
ARSK
AS3MT
ASB10
ASB2
ASCC1
ASCC3
ASH1L
ASH2L
ASIC2
ASNS
ASTN1
ASTN2
ASXL1
ASXL3
ATAD2
ATAD2B
ATE1
ATF2
ATF4
ATF7
ATG13
ATG14
ATG3
ATG4C
ATG5
ATG7
ATL2
ATM
ATOH8
ATOX1
ATP10A
ATP1A1
ATP1B1
ATP1B4
ATP2B2
ATP2C1
ATP2C2
ATP5F1E
ATP5MG
ATP6V0B
ATP6V1A
ATP6V1B1
ATP6V1C2
ATP6V1G1
ATP7A
ATP8B4
ATPAF1
ATPSCKMT
ATRN
ATRNL1
ATRX
ATXN1
ATXN10
ATXN1L
ATXN7
ATXN7L1
ATXN7L3
AUTS2
AVEN
AXDND1
AZIN1
B3GALT1
B3GNT2
B3GNT3
B3GNTL1
B4GALT1
B4GALT5
B4GALT6
B4GALT7
BABAM1
BABAM2
BACE2
BAHCC1
BAIAP2
BANK1
BASP1
BAZ1A
BAZ2A
BAZ2B
BBOX1
BBS1
BBS9
BCAR1
BCAS2
BCAS3
BCAT1
BCKDHB
BCL2
BCL2L1
BCL2L13
BCLAF1
BDNF
BECN1
BEND5
BEST3
BFAR
BICC1
BICDL1
BICRAL
BIN3
BIRC5
BIVM
BLM
BLMH
BLNK
BMP5
BMP8A
BMPER
BMPR1A
BMPR1B
BNC1
BNC2
BNIP2
BOD1L1
BOK
BPIFB1
BPTF
BRAF
BRCA1
BRD4
BRI3BP
BRINP1
BRINP3
BRPF3
BRWD3
BSDC1
BTAF1
BTBD11
BTBD2
BTBD9
BZW1
BZW2
C12H1orf112
C12H1orf74
C13H10orf113
C14H16orf70
C15H11orf49
C15H11orf53
C15H11orf65
C15H11orf74
C17H4orf33
C17H4orf45
C19H3orf49
C19H3orf67
C1GALT1
C1H1orf141
C1H21orf91
C1H3orf52
C22H10orf143
C23H18orf21
C23H18orf25
C2CD3
C2CD6
C2H9orf152
C3H12orf4
C3H12orf40
C3H12orf45
C3H12orf56
C3H12orf57
C3H12orf60
C3H12orf73
C3H12orf75
C5H5orf24
C5H5orf30
C6
C6H4orf19
C6H4orf50
C7
C7H15orf41
CA6
CAB39
CABIN1
CABP2
CACHD1
CACNA1B
CACNA1C
CACNA1D
CACNA1E
CACNA2D1
CACNA2D2
CACNA2D3
CACNB2
CACNB4
CACNG2
CACNG3
CACNG4
CADM1
CADPS
CALCOCO2
CALCRL
CALD1
CALN1
CALU
CAMK1D
CAMK1G
CAMK2D
CAMK4
CAMKMT
CAMSAP2
CANX
CAPN13
CAPN2
CAPRIN1
CAPZA1
CAPZA2
CAPZB
CARD11
CARF
CARM1
CARMIL1
CARNMT1
CASC1
CASC3
CASP2
CASP7
CASQ2
CAT
CATSPERB
CAV1
CBFA2T2
CBFB
CBL
CC2D2A
CC2D2B
CCBE1
CCDC102B
CCDC112
CCDC117
CCDC13
CCDC148
CCDC15
CCDC150
CCDC155
CCDC162P
CCDC178
CCDC18
CCDC181
CCDC192
CCDC28A
CCDC38
CCDC57
CCDC59
CCDC63
CCDC7
CCDC73
CCDC93
CCNA2
CCNC
CCND3
CCNG2
CCNI
CCNJ
CCNJL
CCNL1
CCNT2
CCS
CCSAP
CCSER1
CCSER2
CCT3
CCT5
CD109
CD276
CD300A
CD44
CD80
CD9
CD96
CD99
CD99L2
CDA
CDC123
CDC14B
CDC23
CDC27
CDC42
CDC42SE2
CDCA7
CDCA7L
CDH1
CDH11
CDH13
CDH18
CDH2
CDH4
CDH8
CDH9
CDHR3
CDK13
CDK14
CDK17
CDK18
CDK19
CDK6
CDK7
CDK9
CDKAL1
CDKL1
CDKN3
CDO1
CDON
CDS1
CDYL
CDYL2
CELF1
CELF2
CELF4
CEMIP
CEMIP2
CENPP
CEP104
CEP112
CEP131
CEP162
CEP164
CEP170
CEP19
CEP350
CEP57
CEP70
CEP83
CEP85L
CEP95
CEPT1
CERKL
CERS3
CERS6
CFAP161
CFAP299
CFAP54
CFAP97
CFL1
CGNL1
CHADL
CHAF1A
CHCHD7
CHD5
CHD6
CHD7
CHD8
CHD9
CHDH
CHEK1
CHGB
CHIC1
CHIC2
CHKA
CHMP2A
CHMP4B
CHN2
CHRM3
CHRNA5
CHST9
CHSY1
CHSY3
CINP
CISD2
CIT
CKAP2
CKAP5
CKS2
CLASP1
CLASP2
CLCN5
CLDN18
CLEC16A
CLGN
CLINT1
CLIP2
CLMN
CLMP
CLNK
CLNS1A
CLPB
CLPX
CLSTN1
CLTA
CLTB
CLTRN
CLUAP1
CLYBL
CMAS
CMC1
CMIP
CMSS1
CMTM4
CMTM7
CNBD1
CNBP
CNDP1
CNEP1R1
CNGB3
CNKSR2
CNKSR3
CNN3
CNNM1
CNOT2
CNOT4
CNOT7
CNOT8
CNST
CNTN3
CNTN5
CNTNAP2
CNTNAP4
CNTNAP5
COBLL1
COG7
COL11A1
COL11A2
COL14A1
COL21A1
COL23A1
COL24A1
COL27A1
COL4A1
COL4A3BP
COL4A5
COL4A6
COL5A1
COL5A2
COL5A3
COL6A1
COL6A5
COLEC12
COMMD1
COMMD6
COP1
COPS4
COPS8
CORIN
CORO1C
CPA6
CPAMD8
CPD
CPEB1
CPEB3
CPLANE1
CPLANE2
CPLX4
CPNE2
CPNE3
CPNE4
CPNE8
CPPED1
CPQ
CPSF2
CRACR2A
CRADD
CRAMP1
CRCP
CREB1
CREG1
CRISPLD2
CRK
CRMP1
CROCC2
CRPPA
CRTAC1
CRTC3
CRX
CRYBB3
CRYBG1
CRYBG3
CRYL1
CRYZ
CS
CSAD
CSGALNACT1
CSGALNACT2
CSMD1
CSMD2
CSMD3
CSNK1A1
CSNK1G1
CSNK1G3
CSNK2A1
CSRNP1
CSTF1
CTBP2
CTDSP2
CTDSPL
CTNNA1
CTNNA2
CTNNA3
CTNNB1
CTNNBL1
CTNND1
CTPS1
CTSC
CTSV
CTTNBP2NL
CUL1
CUL2
CUL3
CUL4A
CUL4B
CUL5
CUTC
CUX1
CWH43
CXCL9
CXHXorf38
CYLC2
CYP2A6
CYP2C18
CYP2C19
CYYR1
DAAM1
DAB1
DACH1
DACH2
DACT3
DAG1
DAGLA
DAGLB
DAZAP2
DAZL
DBX1
DCAF7
DCBLD1
DCBLD2
DCC
DCDC1
DCDC2C
DCHS2
DCLK1
DCLK2
DCLRE1C
DCPS
DCTN2
DCUN1D1
DCUN1D5
DDAH1
DDHD1
DDIAS
DDR2
DDX10
DDX18
DDX4
DDX42
DDX46
DDX5
DDX54
DEDD
DEGS2
DEK
DENND1A
DENND1B
DENND2C
DENND3
DENND4A
DENND4C
DENND5B
DEPDC1
DEPTOR
DERL2
DESI1
DET1
DEUP1
DEXI
DGKB
DGKG
DGKI
DHFR
DHRS7B
DHRS9
DHX15
DHX35
DHX36
DIAPH2
DIAPH3
DIP2B
DIS3L2
DISC1
DKC1
DLC1
DLEC1
DLG2
DLG5
DLGAP1
DLGAP2
DLGAP4
DLGAP5
DLK1
DMAC2
DMC1
DMD
DMRT1
DMTN
DNA2
DNAH10
DNAH11
DNAH12
DNAH14
DNAH2
DNAH3
DNAH5
DNAH6
DNAH9
DNAJA2
DNAJB6
DNAJB9
DNAJC11
DNAJC13
DNAJC15
DNAJC3
DNER
DNM2
DNM3
DNMBP
DNMT3B
DOC2B
DOCK1
DOCK10
DOCK2
DOCK4
DOCK9
DOK5
DOK6
DOP1A
DOP1B
DPF2
DPF3
DPP10
DPP6
DPP8
DPPA4
DPT
DPY19L1
DPY19L2
DPYD
DPYSL2
DPYSL5
DQA
DRC7
DROSHA
DSC2
DSCAML1
DSE
DSEL
DSG1
DSG2
DSG3
DST
DTL
DTNBP1
DUOX1
DUSP14
DUSP27
DUSP5
DUT
DYDC1
DYM
DYNC1H1
DYNC1I1
DYNC2H1
DYNC2LI1
DYRK1A
DYRK3
DZIP1L
E2F5
EAPP
EBF1
EBF3
ECHS1
ECM2
ECPAS
ECSIT
ECT2L
EDA
EDC3
EDEM3
EDIL3
EEF1A1
EEFSEC
EFCAB10
EFCAB11
EFCAB13
EFCAB2
EFCAB6
EFEMP1
EFHB
EFHC2
EFNA5
EFNB2
EFR3A
EGFLAM
EGLN1
EHD4
EHMT1
EIF1AX
EIF2AK2
EIF2AK4
EIF2S3
EIF3C
EIF3E
EIF3L
EIF4A1
EIF4E2
EIF4EBP2
EIF4G2
EIF4G3
EIF5
EIF5A
EIF5B
ELAVL3
ELAVL4
ELF2
ELL2
ELMO1
ELMOD2
ELMSAN1
ELOC
ELOVL6
ELOVL7
ELP1
ELP3
ELP4
EMC10
EMC3
EMCN
EMG1
EMID1
EML1
EML4
EML5
EMSY
ENAH
ENAM
ENDOV
ENOX1
ENOX2
ENPP3
EOGT
EPB41
EPB41L2
EPB41L4A
EPB41L5
EPG5
EPHA4
EPHA7
EPHB2
EPHX1
EPN2
EPS15L1
EPSTI1
ERBIN
ERC1
ERC2
ERGIC1
ERGIC2
ERGIC3
ERI3
ERICH2
ERMP1
ESRP2
ESRRB
ESYT2
ESYT3
ETNPPL
EVC2
EVI5
EVI5L
EVL
EXD2
EXD3
EXOC3L2
EXOC4
EXOC6
EXOC6B
EXOSC2
EXOSC8
EXT1
EXTL3
EYA2
EYA3
EYA4
EZH2
EZR
F13A1
FA2H
FAF1
FAF2
FAIM
FAM107A
FAM118A
FAM126B
FAM135B
FAM13A
FAM13C
FAM149A
FAM155A
FAM160A1
FAM160B2
FAM162B
FAM168B
FAM169A
FAM169B
FAM171B
FAM172A
FAM184B
FAM186A
FAM189A1
FAM204A
FAM20C
FAM210B
FAM222B
FAM234B
FAM3B
FAM49B
FAM50A
FAM53B
FAM71E1
FAM76A
FAM81B
FAM84B
FAM91A1
FAM92A
FAN1
FANCC
FANCD2
FANCL
FANCM
FAR1
FAR2
FARP1
FARS2
FARSB
FAXDC2
FBH1
FBLN1
FBLN5
FBN1
FBRSL1
FBXL17
FBXL2
FBXL20
FBXL7
FBXO15
FBXO28
FBXO34
FBXO36
FBXO42
FBXO45
FBXO9
FBXW11
FBXW2
FBXW4
FBXW8
FCHSD2
FCRL3
FER
FER1L6
FEZ1
FGD1
FGD4
FGD5
FGD6
FGF13
FGF14
FGF6
FGF9
FGFR2
FHAD1
FHIT
FHOD3
FIGLA
FILIP1
FILIP1L
FKBP14
FKBP15
FKBP9
FKTN
FLI1
FLT1
FLT3
FLT4
FLYWCH1
FMN1
FMNL3
FMO2
FMO4
FMO5
FNBP4
FNDC3B
FNDC4
FNIP1
FOCAD
FOXK1
FOXK2
FOXN3
FOXN4
FOXO1
FOXO3
FOXP1
FOXP2
FPGS
FPGT
FREM1
FREM2
FREM3
FRG1
FRK
FRMD3
FRMD4B
FRMD8
FRMPD2
FRRS1L
FRZB
FSHR
FSIP1
FSTL4
FSTL5
FTCDNL1
FTO
FUCA2
FUNDC1
FUT10
FUT8
FYB1
FYB2
FYN
FZD3
G2E3
G3BP1
GAB1
GAB2
GABARAP
GABPA
GABRA2
GABRA4
GABRB1
GABRB2
GABRB3
GABRG1
GABRG2
GABRG3
GADL1
GALC
GALK2
GALNT1
GALNT10
GALNT11
GALNT15
GALNT16
GALNT17
GALNT18
GALNT3
GALNT9
GALNTL6
GANC
GAREM1
GART
GAS2
GAS7
GASK1A
GATA6
GATAD2A
GATAD2B
GATB
GBE1
GBF1
GCNA
GCNT1
GCNT4
GDE1
GDPD5
GEMIN6
GFI1
GFM2
GFRA3
GGA1
GGH
GHR
GID8
GIGYF2
GINS3
GIPC2
GJA1
GJB7
GJC1
GJC2
GJC3
GK5
GKAP1
GLB1L3
GLCE
GLDC
GLI3
GLIPR1
GLIPR1L1
GLIPR1L2
GLIS1
GLIS2
GLIS3
GLRA1
GLRA2
GLS2
GLUL
GM2A
GMCL1
GMDS
GMNC
GMPS
GNAQ
GNAT2
GNAT3
GNAZ
GNB1
GNB1L
GNB3
GNB4
GNG12
GNPAT
GNPNAT1
GPATCH1
GPATCH2
GPBP1L1
GPC3
GPC5
GPC6
GPHN
GPLD1
GPM6A
GPR149
GPR158
GPR161
GPR32
GPR63
GRAMD1B
GRAMD4
GRB10
GRB14
GRB7
GRHL2
GRIA1
GRIA3
GRIA4
GRID1
GRID2
GRID2IP
GRIK1
GRIK2
GRIK3
GRIK4
GRIN1
GRIN3A
GRIP1
GRM1
GRM3
GRM4
GRM5
GRM7
GRM8
GRXCR1
GSAP
GSG1L
GSK3B
GSKIP
GSR
GTDC1
GTF2F2
GTF2H1
GTF2H5
GTF2IRD1
GTF3A
GTF3C1
GTPBP10
GUCY1A2
GUF1
GULP1
GUSB
GXYLT2
GYG2
GYS2
HACD2
HACE1
HAO1
HAPLN1
HCK
HCRTR2
HDAC4
HDAC6
HDGF
HDLBP
HEATR4
HEATR5A
HEBP1
HECTD2
HECTD4
HECW1
HECW2
HELQ
HENMT1
HERC4
HERC5
HERC6
HERPUD2
HEYL
HFM1
HGF
HHAT
HHLA1
HHLA2
HIBADH
HID1
HIKESHI
HIP1
HIPK2
HIPK3
HK1
HK2
HLCS
HLTF
HMBOX1
HMCN1
HMCN2
HMG20A
HMGB1
HMGCLL1
HMGXB3
HMOX2
HNF1B
HNF4A
HNRNPA1
HNRNPA2B1
HNRNPC
HNRNPF
HNRNPL
HNRNPM
HNRNPR
HOMER1
HOMEZ
HOOK3
HORMAD2
HP1BP3
HPRT1
HS2ST1
HS3ST4
HS6ST2
HS6ST3
HSD17B12
HSD17B4
HSP90B1
HSPA5
HSPB8
HTD2
HTR3B
HTR7
HUNK
HUWE1
HYDIN
ICE1
ICE2
IDE
IER3IP1
IFI35
IFI44
IFIH1
IFNGR1
IFT122
IFT20
IFT74
IFT80
IGBP1
IGF1
IGF1R
IGHMBP2
IGSF10
IGSF11
IGSF21
IGSF3
IKBKB
IKZF1
IKZF2
IL10RB
IL13RA1
IL15RA
IL1RAPL1
IL1RAPL2
IL31RA
IL3RA
IL6ST
ILF3
IMMP2L
IMPAD1
INCENP
ING1
INO80C
INO80E
INPP4B
INPP5A
INPP5B
INPP5D
INSIG1
INTS4
INTS6
INTS7
INTS9
INTU
INVS
IPCEF1
IPMK
IPO11
IPO5
IQCA1
IQCB1
IQCE
IQCH
IQCM
IQGAP2
IQSEC3
IRAK4
IRGQ
IRS1
IRS2
ISCA1
ISL1
IST1
ITFG1
ITGA11
ITGA4
ITGA6
ITGA8
ITGAV
ITGB1
ITGB3
ITGB3BP
ITGB8
ITPK1
ITPR1
ITPRID1
ITPRID2
ITSN1
ITSN2
JADE3
JAKMIP2
JARID2
JAZF1
JCAD
JHY
JMJD1C
JPH2
KANK1
KANK2
KANSL1
KANSL2
KAT2B
KAT6A
KAT6B
KAT7
KAT8
KATNAL1
KATNAL2
KBTBD2
KCNA3
KCNAB1
KCNB1
KCNB2
KCND2
KCNE3
KCNG4
KCNH1
KCNIP1
KCNIP2
KCNIP4
KCNK1
KCNK10
KCNK13
KCNK18
KCNK5
KCNK9
KCNMA1
KCNMB1
KCNMB4
KCNN2
KCNN3
KCNQ1
KCNQ5
KCNT2
KCNU1
KCP
KCTD10
KCTD16
KCTD3
KCTD8
KDM1A
KDM2A
KDM4A
KDM5B
KDM6A
KHDRBS2
KIAA0355
KIAA0391
KIAA0513
KIAA0753
KIAA0825
KIAA1107
KIAA1191
KIAA1211
KIAA1217
KIAA1324L
KIAA1328
KIAA1549L
KIAA1671
KIAA1841
KIAA2012
KIAA2026
KIF11
KIF13B
KIF15
KIF20B
KIF21A
KIF23
KIF26B
KIF2A
KIF2C
KIF3C
KIF5B
KIF5C
KIF6
KIRREL1
KL
KLC4
KLF12
KLF3
KLF8
KLHL1
KLHL2
KLHL20
KLHL26
KLHL5
KLHL7
KLRG2
KMT2A
KMT2C
KMT2E
KMT5A
KNDC1
KNL1
KPNA2
KPNA3
KPNA4
KPNA5
KPNA6
KRAS
KRBA2
KRIT1
KRR1
KSR2
KXD1
LACTB2
LAMA2
LAMA3
LAMC1
LANCL1
LARGE1
LARP1B
LARP4
LARS
LARS2
LATS2
LAYN
LBH
LCLAT1
LCMT1
LCORL
LCP1
LCP2
LDAH
LDB2
LDHA
LDHB
LDLR
LDLRAD3
LDLRAD4
LEKR1
LEPR
LGALS3
LGI1
LGR4
LHFPL2
LHFPL6
LHX6
LHX9
LIG1
LIG3
LIMA1
LIMCH1
LIN28B
LIN52
LIN54
LIN7A
LIN7C
LIPC
LIPG
LIPI
LIX1L
LLPH
LMNB2
LMNTD1
LMO7
LMTK2
LMTK3
LMX1A
LNX1
LOXHD1
LPAR1
LPAR3
LPGAT1
LPIN1
LPIN2
LPP
LRBA
LRMDA
LRP1B
LRP2
LRRC1
LRRC19
LRRC28
LRRC31
LRRC32
LRRC3B
LRRC49
LRRC4C
LRRC59
LRRC69
LRRC7
LRRC75A
LRRC8A
LRRC8D
LRRC9
LRRFIP1
LRRFIP2
LRRIQ1
LRRN2
LRRTM3
LRWD1
LSM14A
LSM14B
LSM5
LSR
LSS
LTBP1
LTBP4
LTK
LTV1
LUZP2
LVRN
LYG1
LYPD1
LYPD6B
LYSMD3
LYST
LYVE1
LZIC
MAATS1
MACF1
MACO1
MACROD1
MACROD2
MAD1L1
MAF
MAGI1
MAGI2
MAGT1
MAK
MAK16
MALL
MALRD1
MALSU1
MAMDC2
MAML2
MAMLD1
MAN1A1
MAN1A2
MANBA
MANBAL
MAOB
MAP1B
MAP2K3
MAP2K5
MAP3K1
MAP3K10
MAP3K13
MAP3K15
MAP3K20
MAP3K4
MAP3K7
MAP3K9
MAP4
MAP4K3
MAP4K4
MAP4K5
MAP9
MAPK10
MAPK8
MAPKAP1
MAPKAPK5
MAPRE1
MAPRE2
MAPT
2021-03-08
MASP1
MAST1
MAST2
MAU2
MBD1
MBD5
MBD6
MBNL1
MBNL3
MCF2
MCF2L
MCF2L2
MCFD2
MCM6
MCM9
MCOLN2
MCPH1
MCRIP2
MCRS1
MCTP2
MDFIC
MDFIC2
MDGA1
MDN1
ME1
ME3
MEAF6
MECOM
MED13
MED13L
MED14
MED17
MED4
MEF2A
MEF2C
MEI4
MEIS1
MEIS2
MEIS3
MELK
MEMO1
MEP1A
METAP1D
METRNL
METTL15
METTL16
METTL21A
METTL24
METTL25
METTL8
MFSD6
MFSD8
MGA
MGAM
MGARP
MGAT4A
MGAT5
MGLL
MGMT
MICAL2
MICU1
MIER1
MINDY3
MIPEP
MIS18BP1
MITF
MKKS
MKNK1
MKNK2
MKRN1
MLF1
MLH1
MLIP
MLLT10
MLLT3
MMGT1
MMP16
MMS22L
MND1
MNS1
MOB1A
MOB1B
MOB3B
MOBP
MOG
MORC1
MORF4L1
MORN5
MPC2
MPDZ
MPHOSPH6
MPLKIP
MPP2
MPP4
MPP5
MPP7
MPST
MPV17L
MPZL2
MRAP
MRAS
MRE11
MRPL10
MRPL2
MRPL3
MRPL33
MRPL39
MRPL45
MRPL48
MRPL52
MRPS10
MRS2
MRTFA
MRTFB
MS4A14
MS4A5
MSANTD1
MSH3
MSH4
MSI2
MSL1
MSR1
MSRA
MSRB3
MTA3
MTBP
MTCL1
MTDH
MTERF4
MTFMT
MTFR1
MTFR1L
MTHFD1L
MTHFD2
MTIF3
MTM1
MTMR2
MTMR3
MTMR8
MTNR1A
MTSS1
MTTP
MTUS1
MTUS2
MVB12B
MVD
MX2
MYBPC1
MYC
MYCBP2
MYH10
MYH11
MYH14
MYH9
MYLK
MYO16
MYO18B
MYO1B
MYO1D
MYO1E
MYO1H
MYO3A
MYO3B
MYO5B
MYO6
MYO9B
MYOCD
MYOF
MYOM2
MYPN
MYRIP
MYSM1
MYT1L
N4BP2
NAA25
NAA35
NAA50
NACC2
NAF1
NALCN
NANP
NARF
NARS2
NAV1
NAV2
NAV3
NBAS
NCAM1
NCAM2
NCAN
NCAPD2
NCAPG
NCBP1
NCK1
NCKAP5
NCMAP
NCOA1
NCOA6
NCOA7
NCOR2
NCS1
NDC80
NDST1
NDST3
NDUFA1
NDUFA12
NDUFA6
NDUFAF2
NDUFB5
NDUFS5
NEB
NEBL
NECTIN2
NECTIN3
NEDD4L
NEDD9
NEGR1
NEK10
NEK11
NEK5
NEK7
NELFB
NELL1
NELL2
NEO1
NET1
NETO1
NETO2
NF2
NFAM1
NFASC
NFAT5
NFATC1
NFATC2
NFATC3
NFIA
NFIB
NFKB1
NFYB
NGEF
NHLRC3
NIN
NINL
NIP7
NIPA2
NIPAL1
NIPBL
NIT1
NKAIN2
[truncated: 1,594 more rows]

## Sheet: Table S8
Supplementary Table S8. Gene ontology (GO) enrichment terms and KEGG pathways (FDR P-value < 0.01) for 3592 candidate genes associated with 6,816 SVs unique in domestic sheep.
Terms	ID	Description	Padj.
Biological process	GO:0007409	axonogenesis	4.5187e-12
Biological process	GO:0022604	regulation of cell morphogenesis	1.25149e-11
Biological process	GO:0050808	synapse organization	5.645e-11
Biological process	GO:0050804	modulation of chemical synaptic transmission	4.14815e-10
Biological process	GO:0099177	regulation of trans-synaptic signaling	4.14815e-10
Biological process	GO:0016358	dendrite development	4.14815e-10
Biological process	GO:0051056	regulation of small GTPase mediated signal transduction	4.30795e-10
Biological process	GO:0030900	forebrain development	1.36699e-09
Biological process	GO:0042391	regulation of membrane potential	1.49147e-09
Biological process	GO:0016311	dephosphorylation	3.6606e-09
Biological process	GO:0010769	regulation of cell morphogenesis involved in differentiation	8.49045e-09
Biological process	GO:0034329	cell junction assembly	2.22736e-08
Biological process	GO:0007215	glutamate receptor signaling pathway	8.09042e-08
Biological process	GO:0060560	developmental growth involved in morphogenesis	8.26887e-08
Biological process	GO:0006470	protein dephosphorylation	2.00878e-07
Biological process	GO:0007411	axon guidance	3.40315e-07
Biological process	GO:0097485	neuron projection guidance	3.89676e-07
Biological process	GO:0043087	regulation of GTPase activity	3.89676e-07
Biological process	GO:0048813	dendrite morphogenesis	3.89676e-07
Biological process	GO:0050773	regulation of dendrite development	5.66881e-07
Biological process	GO:0060078	regulation of postsynaptic membrane potential	5.92212e-07
Biological process	GO:0007163	establishment or maintenance of cell polarity	8.74497e-07
Biological process	GO:0032535	regulation of cellular component size	1.17424e-06
Biological process	GO:0021954	central nervous system neuron development	1.17725e-06
Biological process	GO:0021537	telencephalon development	1.17725e-06
Biological process	GO:0045666	positive regulation of neuron differentiation	1.30227e-06
Biological process	GO:0007015	actin filament organization	1.39801e-06
Biological process	GO:0010976	positive regulation of neuron projection development	1.41555e-06
Biological process	GO:0016570	histone modification	1.8601e-06
Biological process	GO:0099003	vesicle-mediated transport in synapse	3.82685e-06
Biological process	GO:0031346	positive regulation of cell projection organization	4.83964e-06
Biological process	GO:0016569	covalent chromatin modification	5.38315e-06
Biological process	GO:0021955	central nervous system neuron axonogenesis	7.04887e-06
Biological process	GO:0050769	positive regulation of neurogenesis	8.59949e-06
Biological process	GO:0021953	central nervous system neuron differentiation	9.19336e-06
Biological process	GO:0051656	establishment of organelle localization	1.05111e-05
Biological process	GO:0050770	regulation of axonogenesis	1.3974e-05
Biological process	GO:1990778	protein localization to cell periphery	1.41086e-05
Biological process	GO:0048588	developmental cell growth	1.67167e-05
Biological process	GO:0043547	positive regulation of GTPase activity	2.12058e-05
Biological process	GO:0030111	regulation of Wnt signaling pathway	2.27926e-05
Biological process	GO:0048638	regulation of developmental growth	2.38011e-05
Biological process	GO:1902903	regulation of supramolecular fiber organization	3.11679e-05
Biological process	GO:0008286	insulin receptor signaling pathway	3.92504e-05
Biological process	GO:0016049	cell growth	3.92504e-05
Biological process	GO:0035303	regulation of dephosphorylation	4.28877e-05
Biological process	GO:0032970	regulation of actin filament-based process	5.37312e-05
Biological process	GO:0060996	dendritic spine development	5.37312e-05
Biological process	GO:0034765	regulation of ion transmembrane transport	5.61042e-05
Biological process	GO:0030010	establishment of cell polarity	5.63032e-05
Biological process	GO:0010639	negative regulation of organelle organization	6.35511e-05
Biological process	GO:0021952	central nervous system projection neuron axonogenesis	7.03366e-05
Biological process	GO:0035249	synaptic transmission, glutamatergic	7.58772e-05
Biological process	GO:0007265	Ras protein signal transduction	9.12908e-05
Biological process	GO:0050803	regulation of synapse structure or activity	9.6463e-05
Biological process	GO:0099173	postsynapse organization	0.000111908
Biological process	GO:0099504	synaptic vesicle cycle	0.000126897
Biological process	GO:0051648	vesicle localization	0.000126897
Biological process	GO:1904062	regulation of cation transmembrane transport	0.000126897
Biological process	GO:0048013	ephrin receptor signaling pathway	0.0001296
Biological process	GO:0031503	protein-containing complex localization	0.000133311
Biological process	GO:0030177	positive regulation of Wnt signaling pathway	0.000141425
Biological process	GO:0031032	actomyosin structure organization	0.00014214
Biological process	GO:0048814	regulation of dendrite morphogenesis	0.000142392
Biological process	GO:0010921	regulation of phosphatase activity	0.000145148
Biological process	GO:0097061	dendritic spine organization	0.00014645
Biological process	GO:0051494	negative regulation of cytoskeleton organization	0.000154712
Biological process	GO:0099175	regulation of postsynapse organization	0.000156218
Biological process	GO:0106027	neuron projection organization	0.000165431
Biological process	GO:0045216	cell-cell junction organization	0.000167179
Biological process	GO:0001764	neuron migration	0.000179766
Biological process	GO:1902904	negative regulation of supramolecular fiber organization	0.00018495
Biological process	GO:0008361	regulation of cell size	0.00018495
Biological process	GO:0060998	regulation of dendritic spine development	0.00020098
Biological process	GO:0031589	cell-substrate adhesion	0.000206917
Biological process	GO:0050807	regulation of synapse organization	0.000207107
Biological process	GO:0110053	regulation of actin filament organization	0.000219757
Biological process	GO:0007216	G protein-coupled glutamate receptor signaling pathway	0.00023083
Biological process	GO:0007416	synapse assembly	0.000300473
Biological process	GO:0097581	lamellipodium organization	0.000300473
Biological process	GO:0022898	regulation of transmembrane transporter activity	0.000302299
Biological process	GO:0072659	protein localization to plasma membrane	0.000319165
Biological process	GO:0035637	multicellular organismal signaling	0.000319165
Biological process	GO:1990138	neuron projection extension	0.000325798
Biological process	GO:0060997	dendritic spine morphogenesis	0.000349005
Biological process	GO:0009896	positive regulation of catabolic process	0.000382379
Biological process	GO:0034332	adherens junction organization	0.000554362
Biological process	GO:0001508	action potential	0.000639694
Biological process	GO:0032409	regulation of transporter activity	0.000645886
Biological process	GO:0099601	regulation of neurotransmitter receptor activity	0.000706365
Biological process	GO:0099072	regulation of postsynaptic membrane neurotransmitter receptor levels	0.000734857
Biological process	GO:0000380	alternative mRNA splicing, via spliceosome	0.000770716
Biological process	GO:0051650	establishment of vesicle localization	0.000782476
Biological process	GO:0046660	female sex differentiation	0.000824342
Biological process	GO:0032869	cellular response to insulin stimulus	0.000863746
Biological process	GO:1901888	regulation of cell junction assembly	0.000915669
Biological process	GO:0010770	positive regulation of cell morphogenesis involved in differentiation	0.000916118
Biological process	GO:0018022	peptidyl-lysine methylation	0.000925444
Biological process	GO:0030048	actin filament-based movement	0.000937709
Biological process	GO:0034968	histone lysine methylation	0.000977746
Biological process	GO:0010923	negative regulation of phosphatase activity	0.000977746
Biological process	GO:0032956	regulation of actin cytoskeleton organization	0.000977746
Biological process	GO:0038127	ERBB signaling pathway	0.000977746
Biological process	GO:0033044	regulation of chromosome organization	0.00104273
Biological process	GO:0043242	negative regulation of protein-containing complex disassembly	0.00107425
Biological process	GO:0048008	platelet-derived growth factor receptor signaling pathway	0.00117534
Biological process	GO:0046545	development of primary female sexual characteristics	0.00117534
Biological process	GO:1902414	protein localization to cell junction	0.00117534
Biological process	GO:0032412	regulation of ion transmembrane transporter activity	0.00118103
Biological process	GO:0098815	modulation of excitatory postsynaptic potential	0.00119088
Biological process	GO:0050806	positive regulation of synaptic transmission	0.00119088
Biological process	GO:1990089	response to nerve growth factor	0.00119088
Biological process	GO:0046578	regulation of Ras protein signal transduction	0.00122712
Biological process	GO:1901889	negative regulation of cell junction assembly	0.0012669
Biological process	GO:0070588	calcium ion transmembrane transport	0.00129314
Biological process	GO:0086065	cell communication involved in cardiac conduction	0.00133402
Biological process	GO:0003279	cardiac septum development	0.00133402
Biological process	GO:0007097	nuclear migration	0.00133402
Biological process	GO:0035235	ionotropic glutamate receptor signaling pathway	0.00133482
Biological process	GO:0061647	histone H3-K9 modification	0.00133482
Biological process	GO:1990090	cellular response to nerve growth factor stimulus	0.00133482
Biological process	GO:0007605	sensory perception of sound	0.00140885
Biological process	GO:0031644	regulation of nervous system process	0.0014531
Biological process	GO:0061337	cardiac conduction	0.0014531
Biological process	GO:0051258	protein polymerization	0.0015105
Biological process	GO:0035305	negative regulation of dephosphorylation	0.00157928
Biological process	GO:0035335	peptidyl-tyrosine dephosphorylation	0.00160603
Biological process	GO:0018105	peptidyl-serine phosphorylation	0.00161498
Biological process	GO:0046777	protein autophosphorylation	0.00168477
Biological process	GO:0018205	peptidyl-lysine modification	0.00171954
Biological process	GO:0001558	regulation of cell growth	0.00182546
Biological process	GO:0032392	DNA geometric change	0.00183598
Biological process	GO:0099565	chemical synaptic transmission, postsynaptic	0.00184718
Biological process	GO:0042552	myelination	0.00184718
Biological process	GO:0051895	negative regulation of focal adhesion assembly	0.00184718
Biological process	GO:0150118	negative regulation of cell-substrate junction organization	0.00184718
Biological process	GO:0006892	post-Golgi vesicle-mediated transport	0.00187407
Biological process	GO:0000045	autophagosome assembly	0.00188668
Biological process	GO:0071230	cellular response to amino acid stimulus	0.00204445
Biological process	GO:0007160	cell-matrix adhesion	0.00207715
Biological process	GO:0051966	regulation of synaptic transmission, glutamatergic	0.00212471
Biological process	GO:0010810	regulation of cell-substrate adhesion	0.00219488
Biological process	GO:0070838	divalent metal ion transport	0.00219488
Biological process	GO:0048880	sensory system development	0.00221185
Biological process	GO:0060828	regulation of canonical Wnt signaling pathway	0.00222405
Biological process	GO:0035418	protein localization to synapse	0.00223791
Biological process	GO:0021543	pallium development	0.00225791
Biological process	GO:0048738	cardiac muscle tissue development	0.00226495
Biological process	GO:0045005	DNA-dependent DNA replication maintenance of fidelity	0.00229765
Biological process	GO:0018209	peptidyl-serine modification	0.00229765
Biological process	GO:0016571	histone methylation	0.00230428
Biological process	GO:0048511	rhythmic process	0.00230573
Biological process	GO:0048167	regulation of synaptic plasticity	0.00230753
Biological process	GO:0007272	ensheathment of neurons	0.00235774
Biological process	GO:0008366	axon ensheathment	0.00235774
Biological process	GO:0016482	cytosolic transport	0.00240596
Biological process	GO:0048639	positive regulation of developmental growth	0.00240596
Biological process	GO:0072511	divalent inorganic cation transport	0.0024337
Biological process	GO:0061572	actin filament bundle organization	0.00250659
Biological process	GO:0061001	regulation of dendritic spine morphogenesis	0.00254104
Biological process	GO:0150115	cell-substrate junction organization	0.00254104
Biological process	GO:0051017	actin filament bundle assembly	0.00258626
Biological process	GO:0010644	cell communication by electrical coupling	0.00258626
Biological process	GO:0060292	long-term synaptic depression	0.00258626
Biological process	GO:0007173	epidermal growth factor receptor signaling pathway	0.00264122
Biological process	GO:0006479	protein methylation	0.00283276
Biological process	GO:0008213	protein alkylation	0.00283276
Biological process	GO:0061387	regulation of extent of cell growth	0.00288096
Biological process	GO:0062197	cellular response to chemical stress	0.00293699
Biological process	GO:1901880	negative regulation of protein depolymerization	0.00293699
Biological process	GO:0001654	eye development	0.00294064
Biological process	GO:0051052	regulation of DNA metabolic process	0.00294064
Biological process	GO:0014706	striated muscle tissue development	0.00294064
Biological process	GO:0086001	cardiac muscle cell action potential	0.00294064
Biological process	GO:1900006	positive regulation of dendrite development	0.00294064
Biological process	GO:0007044	cell-substrate junction assembly	0.00294064
Biological process	GO:1905037	autophagosome organization	0.00294064
Biological process	GO:0060537	muscle tissue development	0.00311478
Biological process	GO:0090263	positive regulation of canonical Wnt signaling pathway	0.00315623
Biological process	GO:0031331	positive regulation of cellular catabolic process	0.00316597
Biological process	GO:0010927	cellular component assembly involved in morphogenesis	0.00329139
Biological process	GO:1900449	regulation of glutamate receptor signaling pathway	0.00330876
Biological process	GO:0032508	DNA duplex unwinding	0.00336252
Biological process	GO:0010721	negative regulation of cell development	0.00338155
Biological process	GO:0032271	regulation of protein polymerization	0.00338336
Biological process	GO:0016236	macroautophagy	0.00338336
Biological process	GO:0007224	smoothened signaling pathway	0.00338336
Biological process	GO:0008585	female gonad development	0.00344015
Biological process	GO:1905475	regulation of protein localization to membrane	0.00344015
Biological process	GO:0098727	maintenance of cell number	0.00346765
Biological process	GO:0000724	double-strand break repair via homologous recombination	0.00349399
Biological process	GO:0030201	heparan sulfate proteoglycan metabolic process	0.00349399
Biological process	GO:0060070	canonical Wnt signaling pathway	0.00349399
Biological process	GO:0032204	regulation of telomere maintenance	0.00349399
Biological process	GO:0030832	regulation of actin filament length	0.00358259
Biological process	GO:0043666	regulation of phosphoprotein phosphatase activity	0.00358259
Biological process	GO:0150063	visual system development	0.00383494
Biological process	GO:0061912	selective autophagy	0.00383494
Biological process	GO:0003205	cardiac chamber development	0.00397668
Biological process	GO:0035304	regulation of protein dephosphorylation	0.00397668
Biological process	GO:0031646	positive regulation of nervous system process	0.00397668
Biological process	GO:0034764	positive regulation of transmembrane transport	0.00397711
Biological process	GO:0043244	regulation of protein-containing complex disassembly	0.00402326
Biological process	GO:0030032	lamellipodium assembly	0.00406516
Biological process	GO:0021987	cerebral cortex development	0.00416768
Biological process	GO:0060411	cardiac septum morphogenesis	0.00418462
Biological process	GO:0097484	dendrite extension	0.00421822
Biological process	GO:0006836	neurotransmitter transport	0.00427641
Biological process	GO:0042692	muscle cell differentiation	0.0044322
Biological process	GO:0030041	actin filament polymerization	0.00446992
Biological process	GO:0000725	recombinational repair	0.00450668
Biological process	GO:0010506	regulation of autophagy	0.00450668
Biological process	GO:0010771	negative regulation of cell morphogenesis involved in differentiation	0.00481409
Biological process	GO:0010464	regulation of mesenchymal cell proliferation	0.00481409
Biological process	GO:0010959	regulation of metal ion transport	0.00481409
Biological process	GO:0008154	actin polymerization or depolymerization	0.00481409
Biological process	GO:0150116	regulation of cell-substrate junction organization	0.00484673
Biological process	GO:0001505	regulation of neurotransmitter levels	0.00490155
Biological process	GO:0006816	calcium ion transport	0.00511944
Biological process	GO:0008064	regulation of actin polymerization or depolymerization	0.00531177
Biological process	GO:0035107	appendage morphogenesis	0.00533265
Biological process	GO:0035108	limb morphogenesis	0.00533265
Biological process	GO:0001655	urogenital system development	0.00534425
Biological process	GO:0071375	cellular response to peptide hormone stimulus	0.00534425
Biological process	GO:0035329	hippo signaling	0.005508
Biological process	GO:0000209	protein polyubiquitination	0.00554141
Biological process	GO:0032868	response to insulin	0.0055511
Biological process	GO:1904358	positive regulation of telomere maintenance via telomere lengthening	0.0056528
Biological process	GO:0098885	modification of postsynaptic actin cytoskeleton	0.0056528
Biological process	GO:0051893	regulation of focal adhesion assembly	0.00575294
Biological process	GO:0090109	regulation of cell-substrate junction assembly	0.00575294
Biological process	GO:0030705	cytoskeleton-dependent intracellular transport	0.00575294
Biological process	GO:0050954	sensory perception of mechanical stimulus	0.00578943
Biological process	GO:2001252	positive regulation of chromosome organization	0.00578943
Biological process	GO:0003148	outflow tract septum morphogenesis	0.00583475
Biological process	GO:0048668	collateral sprouting	0.00583475
Biological process	GO:0048041	focal adhesion assembly	0.00583475
Biological process	GO:0099637	neurotransmitter receptor transport	0.00583475
Biological process	GO:0035567	non-canonical Wnt signaling pathway	0.00583475
Biological process	GO:0006979	response to oxidative stress	0.00590228
Biological process	GO:0001952	regulation of cell-matrix adhesion	0.00591869
Biological process	GO:0043161	proteasome-mediated ubiquitin-dependent protein catabolic process	0.00605191
Biological process	GO:0007043	cell-cell junction assembly	0.00612654
Biological process	GO:0008360	regulation of cell shape	0.00626386
Biological process	GO:0007548	sex differentiation	0.00626386
Biological process	GO:0086064	cell communication by electrical coupling involved in cardiac conduction	0.00629427
Biological process	GO:0048854	brain morphogenesis	0.0062976
Biological process	GO:0030833	regulation of actin filament polymerization	0.0063236
Biological process	GO:0010970	transport along microtubule	0.00668189
Biological process	GO:0098780	response to mitochondrial depolarisation	0.00668189
Biological process	GO:0051961	negative regulation of nervous system development	0.00680094
Biological process	GO:0016239	positive regulation of macroautophagy	0.0070373
Biological process	GO:0000381	regulation of alternative mRNA splicing, via spliceosome	0.0070373
Biological process	GO:0071229	cellular response to acid chemical	0.0070373
Biological process	GO:0007269	neurotransmitter secretion	0.00709941
Biological process	GO:0099643	signal release from synapse	0.00709941
Biological process	GO:0009154	purine ribonucleotide catabolic process	0.00715349
Biological process	GO:0061842	microtubule organizing center localization	0.00715349
Biological process	GO:0071539	protein localization to centrosome	0.00715349
Biological process	GO:1902850	microtubule cytoskeleton organization involved in mitosis	0.00718724
Biological process	GO:0051567	histone H3-K9 methylation	0.00718724
Biological process	GO:0042149	cellular response to glucose starvation	0.00724612
Biological process	GO:1902882	regulation of response to oxidative stress	0.00724612
Biological process	GO:0019827	stem cell population maintenance	0.0073579
Biological process	GO:0022406	membrane docking	0.0073579
Biological process	GO:0043200	response to amino acid	0.00752399
Biological process	GO:0098693	regulation of synaptic vesicle cycle	0.00752399
Biological process	GO:0072001	renal system development	0.00759094
Biological process	GO:0032210	regulation of telomere maintenance via telomerase	0.00759095
Biological process	GO:0031056	regulation of histone modification	0.0076145
Biological process	GO:0048193	Golgi vesicle transport	0.00763003
Biological process	GO:0097120	receptor localization to synapse	0.0078582
Biological process	GO:0021859	pyramidal neuron differentiation	0.0078582
Biological process	GO:0022011	myelination in peripheral nervous system	0.0078582
Biological process	GO:0032292	peripheral nervous system axon ensheathment	0.0078582
Biological process	GO:0051647	nucleus localization	0.0078582
Biological process	GO:2000463	positive regulation of excitatory postsynaptic potential	0.0078582
Biological process	GO:1904356	regulation of telomere maintenance via telomere lengthening	0.00786493
Biological process	GO:0030038	contractile actin filament bundle assembly	0.00786493
Biological process	GO:0032414	positive regulation of ion transmembrane transporter activity	0.00786493
Biological process	GO:0034446	substrate adhesion-dependent cell spreading	0.00786493
Biological process	GO:0043149	stress fiber assembly	0.00786493
Biological process	GO:0009267	cellular response to starvation	0.00799432
Biological process	GO:0001101	response to acid chemical	0.00799432
Biological process	GO:0007004	telomere maintenance via telomerase	0.0080035
Biological process	GO:0031297	replication fork processing	0.0080035
Biological process	GO:0071805	potassium ion transmembrane transport	0.00815216
Biological process	GO:0010761	fibroblast migration	0.00830218
Biological process	GO:0051261	protein depolymerization	0.00835109
Biological process	GO:0000423	mitophagy	0.00865534
Biological process	GO:0044262	cellular carbohydrate metabolic process	0.00868054
Biological process	GO:0007528	neuromuscular junction development	0.00880044
Biological process	GO:1902743	regulation of lamellipodium organization	0.00880044
Biological process	GO:0006029	proteoglycan metabolic process	0.00889465
Biological process	GO:0008589	regulation of smoothened signaling pathway	0.00915352
Biological process	GO:0072073	kidney epithelium development	0.00933306
Biological process	GO:0009261	ribonucleotide catabolic process	0.0093331
Biological process	GO:0060079	excitatory postsynaptic potential	0.00942959
Biological process	GO:2000114	regulation of establishment of cell polarity	0.00942959
Biological process	GO:0033147	negative regulation of intracellular estrogen receptor signaling pathway	0.009511
Biological process	GO:0031098	stress-activated protein kinase signaling cascade	0.00952903
Biological process	GO:0086003	cardiac muscle cell contraction	0.00952903
Biological process	GO:0045137	development of primary sexual characteristics	0.00952903
Biological process	GO:0042594	response to starvation	0.00979283
Cellular Component	GO:0098978	glutamatergic synapse	1.17359e-16
Cellular Component	GO:0098984	neuron to neuron synapse	3.92329e-16
Cellular Component	GO:0097060	synaptic membrane	6.16196e-16
Cellular Component	GO:0045211	postsynaptic membrane	1.71145e-15
Cellular Component	GO:0032279	asymmetric synapse	6.45125e-15
Cellular Component	GO:0014069	postsynaptic density	8.1666e-15
Cellular Component	GO:0099572	postsynaptic specialization	8.1666e-15
Cellular Component	GO:0031252	cell leading edge	1.04474e-13
Cellular Component	GO:0005912	adherens junction	1.05436e-10
Cellular Component	GO:0005874	microtubule	2.27525e-10
Cellular Component	GO:0043197	dendritic spine	4.48736e-09
Cellular Component	GO:0044309	neuron spine	7.29624e-09
Cellular Component	GO:0030055	cell-substrate junction	3.06924e-07
Cellular Component	GO:0005911	cell-cell junction	3.74956e-07
Cellular Component	GO:0098685	Schaffer collateral - CA1 synapse	4.01149e-07
Cellular Component	GO:0005925	focal adhesion	5.684e-07
Cellular Component	GO:0099568	cytoplasmic region	1.44221e-06
Cellular Component	GO:0098839	postsynaptic density membrane	1.73293e-06
Cellular Component	GO:0030027	lamellipodium	1.73293e-06
Cellular Component	GO:0099634	postsynaptic specialization membrane	1.73293e-06
Cellular Component	GO:0034702	ion channel complex	6.76682e-06
Cellular Component	GO:0031256	leading edge membrane	6.76682e-06
Cellular Component	GO:1902495	transmembrane transporter complex	1.42934e-05
Cellular Component	GO:1990351	transporter complex	2.28647e-05
Cellular Component	GO:0098858	actin-based cell projection	2.46291e-05
Cellular Component	GO:0034703	cation channel complex	2.83499e-05
Cellular Component	GO:0005938	cell cortex	5.36742e-05
Cellular Component	GO:0098831	presynaptic active zone cytoplasmic component	7.02224e-05
Cellular Component	GO:0150034	distal axon	8.81563e-05
Cellular Component	GO:0019898	extrinsic component of membrane	0.000105985
Cellular Component	GO:0030426	growth cone	0.000156301
Cellular Component	GO:0043204	perikaryon	0.00021673
Cellular Component	GO:0030427	site of polarized growth	0.000235245
Cellular Component	GO:0098878	neurotransmitter receptor complex	0.000280678
Cellular Component	GO:0099699	integral component of synaptic membrane	0.000305945
Cellular Component	GO:0099055	integral component of postsynaptic membrane	0.000330287
Cellular Component	GO:0016607	nuclear speck	0.000330287
Cellular Component	GO:0098936	intrinsic component of postsynaptic membrane	0.000385987
Cellular Component	GO:0016605	PML body	0.000407678
Cellular Component	GO:0099738	cell cortex region	0.000407678
Cellular Component	GO:0008328	ionotropic glutamate receptor complex	0.000411692
Cellular Component	GO:0005819	spindle	0.000460227
Cellular Component	GO:0099240	intrinsic component of synaptic membrane	0.000467004
Cellular Component	GO:0031253	cell projection membrane	0.00047539
Cellular Component	GO:0044304	main axon	0.000482745
Cellular Component	GO:0032838	plasma membrane bounded cell projection cytoplasm	0.000504711
Cellular Component	GO:0061695	transferase complex, transferring phosphorus-containing groups	0.000586075
Cellular Component	GO:0009898	cytoplasmic side of plasma membrane	0.000631423
Cellular Component	GO:0042383	sarcolemma	0.000764942
Cellular Component	GO:0098686	hippocampal mossy fiber to CA3 synapse	0.000793611
Cellular Component	GO:0044291	cell-cell contact zone	0.000793611
Cellular Component	GO:0005881	cytoplasmic microtubule	0.000799596
Cellular Component	GO:0048786	presynaptic active zone	0.0012991
Cellular Component	GO:0042734	presynaptic membrane	0.00132866
Cellular Component	GO:0044853	plasma membrane raft	0.00132866
Cellular Component	GO:0001726	ruffle	0.00146453
Cellular Component	GO:0098562	cytoplasmic side of membrane	0.00146453
Cellular Component	GO:0034399	nuclear periphery	0.00152249
Cellular Component	GO:0030863	cortical cytoskeleton	0.00164598
Cellular Component	GO:0019897	extrinsic component of plasma membrane	0.00187548
Cellular Component	GO:0014704	intercalated disc	0.00193019
Cellular Component	GO:0032587	ruffle membrane	0.00214854
Cellular Component	GO:0071564	npBAF complex	0.00229965
Cellular Component	GO:0097440	apical dendrite	0.00295644
Cellular Component	GO:0030175	filopodium	0.00347495
Cellular Component	GO:0032589	neuron projection membrane	0.00354312
Cellular Component	GO:0036464	cytoplasmic ribonucleoprotein granule	0.00376414
Cellular Component	GO:0030118	clathrin coat	0.00376414
Cellular Component	GO:0035770	ribonucleoprotein granule	0.00393741
Cellular Component	GO:0099522	region of cytosol	0.00393741
Cellular Component	GO:0005901	caveola	0.00401729
Cellular Component	GO:0099146	intrinsic component of postsynaptic density membrane	0.00401729
Cellular Component	GO:1904949	ATPase complex	0.00405046
Cellular Component	GO:0070603	SWI/SNF superfamily-type complex	0.00407332
Cellular Component	GO:0099061	integral component of postsynaptic density membrane	0.00491363
Cellular Component	GO:0019005	SCF ubiquitin ligase complex	0.00516546
Cellular Component	GO:0031674	I band	0.00529217
Cellular Component	GO:0030658	transport vesicle membrane	0.00540711
Cellular Component	GO:0005667	transcription regulator complex	0.00554667
Cellular Component	GO:0030018	Z disc	0.00633984
Cellular Component	GO:0035145	exon-exon junction complex	0.00706564
Cellular Component	GO:0098948	intrinsic component of postsynaptic specialization membrane	0.00718422
Cellular Component	GO:0005769	early endosome	0.00732098
Cellular Component	GO:0097386	glial cell projection	0.00745666
Cellular Component	GO:0099523	presynaptic cytosol	0.00745666
Cellular Component	GO:0043296	apical junction complex	0.00749059
Cellular Component	GO:0098982	GABA-ergic synapse	0.00859236
Cellular Component	GO:0099060	integral component of postsynaptic specialization membrane	0.00859236
Cellular Component	GO:1902911	protein kinase complex	0.00860713
Cellular Component	GO:0016342	catenin complex	0.00874487
Cellular Component	GO:0005875	microtubule associated complex	0.00980317
Molecular Function	GO:0004674	protein serine/threonine kinase activity	3.50489e-10
Molecular Function	GO:0003779	actin binding	1.11626e-07
Molecular Function	GO:0008017	microtubule binding	3.40656e-07
Molecular Function	GO:0017016	Ras GTPase binding	3.40656e-07
Molecular Function	GO:0031267	small GTPase binding	3.40656e-07
Molecular Function	GO:0045296	cadherin binding	7.64047e-07
Molecular Function	GO:0016887	ATPase activity	8.50893e-07
Molecular Function	GO:0015631	tubulin binding	4.17494e-06
Molecular Function	GO:0008066	glutamate receptor activity	4.17494e-06
Molecular Function	GO:0005085	guanyl-nucleotide exchange factor activity	7.78528e-06
Molecular Function	GO:0008094	DNA-dependent ATPase activity	8.13716e-06
Molecular Function	GO:0005516	calmodulin binding	8.13716e-06
Molecular Function	GO:0046873	metal ion transmembrane transporter activity	1.23353e-05
Molecular Function	GO:0030674	protein-macromolecule adaptor activity	1.34664e-05
Molecular Function	GO:0005088	Ras guanyl-nucleotide exchange factor activity	1.6697e-05
Molecular Function	GO:0015085	calcium ion transmembrane transporter activity	1.68773e-05
Molecular Function	GO:0072509	divalent inorganic cation transmembrane transporter activity	2.0142e-05
Molecular Function	GO:0005543	phospholipid binding	2.61457e-05
Molecular Function	GO:0022836	gated channel activity	3.61853e-05
Molecular Function	GO:0060090	molecular adaptor activity	3.72339e-05
Molecular Function	GO:0005216	ion channel activity	3.72339e-05
Molecular Function	GO:0017048	Rho GTPase binding	3.82652e-05
Molecular Function	GO:0005089	Rho guanyl-nucleotide exchange factor activity	6.08187e-05
Molecular Function	GO:0042578	phosphoric ester hydrolase activity	6.31041e-05
Molecular Function	GO:0005262	calcium channel activity	6.44416e-05
Molecular Function	GO:0008013	beta-catenin binding	6.86288e-05
Molecular Function	GO:0030695	GTPase regulator activity	0.000100544
Molecular Function	GO:0140297	DNA-binding transcription factor binding	0.000101689
Molecular Function	GO:0015267	channel activity	0.000110308
Molecular Function	GO:0022803	passive transmembrane transporter activity	0.000119433
Molecular Function	GO:0035091	phosphatidylinositol binding	0.000133684
Molecular Function	GO:0005261	cation channel activity	0.000169954
Molecular Function	GO:0003774	motor activity	0.000222362
Molecular Function	GO:0034237	protein kinase A regulatory subunit binding	0.000225705
Molecular Function	GO:0005096	GTPase activator activity	0.000228271
Molecular Function	GO:0061629	RNA polymerase II-specific DNA-binding transcription factor binding	0.000247231
Molecular Function	GO:0060589	nucleoside-triphosphatase regulator activity	0.000285423
Molecular Function	GO:0003712	transcription coregulator activity	0.000399044
Molecular Function	GO:0019902	phosphatase binding	0.000451285
Molecular Function	GO:0003678	DNA helicase activity	0.000451285
Molecular Function	GO:0004970	ionotropic glutamate receptor activity	0.000451285
Molecular Function	GO:0042393	histone binding	0.000508221
Molecular Function	GO:1904315	transmitter-gated ion channel activity involved in regulation of postsynaptic membrane potential	0.000563788
Molecular Function	GO:0051018	protein kinase A binding	0.000665684
Molecular Function	GO:0005001	transmembrane receptor protein tyrosine phosphatase activity	0.000665684
Molecular Function	GO:0019198	transmembrane receptor protein phosphatase activity	0.000665684
Molecular Function	GO:0051015	actin filament binding	0.000677609
Molecular Function	GO:0005158	insulin receptor binding	0.000905084
Molecular Function	GO:0019903	protein phosphatase binding	0.00094066
Molecular Function	GO:0022824	transmitter-gated ion channel activity	0.00117424
Molecular Function	GO:0022835	transmitter-gated channel activity	0.00117424
Molecular Function	GO:0008569	ATP-dependent microtubule motor activity, minus-end-directed	0.00126782
Molecular Function	GO:0046332	SMAD binding	0.0012988
Molecular Function	GO:0004386	helicase activity	0.00136044
Molecular Function	GO:0099529	neurotransmitter receptor activity involved in regulation of postsynaptic membrane potential	0.00136044
Molecular Function	GO:0035257	nuclear hormone receptor binding	0.00152715
Molecular Function	GO:0098960	postsynaptic neurotransmitter receptor activity	0.00159168
Molecular Function	GO:0016791	phosphatase activity	0.00203111
Molecular Function	GO:0004725	protein tyrosine phosphatase activity	0.00214338
Molecular Function	GO:1990782	protein tyrosine kinase binding	0.00262563
Molecular Function	GO:0004721	phosphoprotein phosphatase activity	0.00335855
Molecular Function	GO:0051010	microtubule plus-end binding	0.00393769
Molecular Function	GO:0003777	microtubule motor activity	0.00467708
Molecular Function	GO:0005245	voltage-gated calcium channel activity	0.0057095
Molecular Function	GO:0046875	ephrin receptor binding	0.00572211
Molecular Function	GO:1990939	ATP-dependent microtubule motor activity	0.00656376
Molecular Function	GO:0030276	clathrin binding	0.00662116
Molecular Function	GO:0140142	nucleocytoplasmic carrier activity	0.00742731
Molecular Function	GO:0003713	transcription coactivator activity	0.00785693
Molecular Function	GO:0035591	signaling adaptor activity	0.00814637
Molecular Function	GO:0030507	spectrin binding	0.00817961
Molecular Function	GO:0022851	GABA-gated chloride ion channel activity	0.00947872
Molecular Function	GO:0004713	protein tyrosine kinase activity	0.00967317
Molecular Function	GO:0070034	telomerase RNA binding	0.00973479
Molecular Function	GO:0017124	SH3 domain binding	0.0097664
Molecular Function	GO:0008194	UDP-glycosyltransferase activity	0.0097664
Molecular Function	GO:0004653	polypeptide N-acetylgalactosaminyltransferase activity	0.0097664
Molecular Function	GO:0099095	ligand-gated anion channel activity	0.0097664
KEGG	hsa04510	Focal adhesion	7.94057e-08
KEGG	hsa04360	Axon guidance	3.14301e-07
KEGG	hsa05412	Arrhythmogenic right ventricular cardiomyopathy	5.16491e-07
KEGG	hsa05100	Bacterial invasion of epithelial cells	6.10576e-06
KEGG	hsa04010	MAPK signaling pathway	1.23312e-05
KEGG	hsa05017	Spinocerebellar ataxia	1.33969e-05
KEGG	hsa01521	EGFR tyrosine kinase inhibitor resistance	2.63305e-05
KEGG	hsa04810	Regulation of actin cytoskeleton	3.42046e-05
KEGG	hsa04015	Rap1 signaling pathway	3.42046e-05
KEGG	hsa04724	Glutamatergic synapse	3.42046e-05
KEGG	hsa04520	Adherens junction	0.000138621
KEGG	hsa05135	Yersinia infection	0.00017211
KEGG	hsa04012	ErbB signaling pathway	0.000297216
KEGG	hsa04144	Endocytosis	0.00067636
KEGG	hsa04211	Longevity regulating pathway	0.000759836
KEGG	hsa04961	Endocrine and other factor-regulated calcium reabsorption	0.000988851
KEGG	hsa04935	Growth hormone synthesis, secretion and action	0.00110166
KEGG	hsa05223	Non-small cell lung cancer	0.00110166
KEGG	hsa04921	Oxytocin signaling pathway	0.00136199
KEGG	hsa04022	cGMP-PKG signaling pathway	0.00136199
KEGG	hsa04070	Phosphatidylinositol signaling system	0.00145955
KEGG	hsa05410	Hypertrophic cardiomyopathy	0.00173385
KEGG	hsa04720	Long-term potentiation	0.00175214
KEGG	hsa04722	Neurotrophin signaling pathway	0.00175214
KEGG	hsa05214	Glioma	0.00175214
KEGG	hsa04014	Ras signaling pathway	0.00175214
KEGG	hsa05220	Chronic myeloid leukemia	0.00213304
KEGG	hsa00512	Mucin type O-glycan biosynthesis	0.00232833
KEGG	hsa04140	Autophagy - animal	0.00381892
KEGG	hsa04919	Thyroid hormone signaling pathway	0.00457413
KEGG	hsa05414	Dilated cardiomyopathy	0.00457413
KEGG	hsa05211	Renal cell carcinoma	0.00567275
KEGG	hsa00562	Inositol phosphate metabolism	0.00567275
KEGG	hsa04728	Dopaminergic synapse	0.0062441
KEGG	hsa04020	Calcium signaling pathway	0.00634265
KEGG	hsa05032	Morphine addiction	0.00754878
KEGG	hsa00310	Lysine degradation	0.00754878
KEGG	hsa04218	Cellular senescence	0.00754878
KEGG	hsa04918	Thyroid hormone synthesis	0.00754878
KEGG	hsa05222	Small cell lung cancer	0.00810061
KEGG	hsa04723	Retrograde endocannabinoid signaling	0.00810061
KEGG	hsa04727	GABAergic synapse	0.00988362

## Sheet: Table S9
Supplementary Table S9. Gene ontology (GO) enrichment terms and KEGG pathways (P-value < 0.01) for 8,215 annotated candidate genes associated with 19,875 SVs unique in wild sheep.
Terms	ID	Descriptions	Padj.
Biological Process	GO:0043087	regulation of GTPase activity	1.53444e-13
Biological Process	GO:0016358	dendrite development	1.05894e-12
Biological Process	GO:0050804	modulation of chemical synaptic transmission	1.05894e-12
Biological Process	GO:0099177	regulation of trans-synaptic signaling	1.05894e-12
Biological Process	GO:0050808	synapse organization	4.57765e-12
Biological Process	GO:0022604	regulation of cell morphogenesis	1.58693e-11
Biological Process	GO:0016311	dephosphorylation	7.07543e-11
Biological Process	GO:0043547	positive regulation of GTPase activity	1.37999e-10
Biological Process	GO:0031589	cell-substrate adhesion	3.36014e-10
Biological Process	GO:1990778	protein localization to cell periphery	1.38765e-09
Biological Process	GO:0051056	regulation of small GTPase mediated signal transduction	1.67422e-09
Biological Process	GO:0034329	cell junction assembly	6.37838e-09
Biological Process	GO:0048813	dendrite morphogenesis	7.62212e-09
Biological Process	GO:0050773	regulation of dendrite development	1.6158e-07
Biological Process	GO:0007215	glutamate receptor signaling pathway	1.92855e-07
Biological Process	GO:0099173	postsynapse organization	5.56093e-07
Biological Process	GO:0007409	axonogenesis	6.75015e-07
Biological Process	GO:0030010	establishment of cell polarity	8.89465e-07
Biological Process	GO:0031346	positive regulation of cell projection organization	8.98174e-07
Biological Process	GO:0001764	neuron migration	1.77637e-06
Biological Process	GO:0010769	regulation of cell morphogenesis involved in differentiation	1.82294e-06
Biological Process	GO:0072659	protein localization to plasma membrane	2.20396e-06
Biological Process	GO:0016569	covalent chromatin modification	2.7309e-06
Biological Process	GO:0006470	protein dephosphorylation	4.44373e-06
Biological Process	GO:0042391	regulation of membrane potential	6.23892e-06
Biological Process	GO:0031532	actin cytoskeleton reorganization	6.23892e-06
Biological Process	GO:0007163	establishment or maintenance of cell polarity	6.23892e-06
Biological Process	GO:0150115	cell-substrate junction organization	6.23892e-06
Biological Process	GO:0016570	histone modification	6.23892e-06
Biological Process	GO:0010810	regulation of cell-substrate adhesion	6.5438e-06
Biological Process	GO:0050807	regulation of synapse organization	7.85584e-06
Biological Process	GO:0034332	adherens junction organization	1.57284e-05
Biological Process	GO:0050803	regulation of synapse structure or activity	1.57707e-05
Biological Process	GO:0046777	protein autophosphorylation	1.78319e-05
Biological Process	GO:0007044	cell-substrate junction assembly	1.78319e-05
Biological Process	GO:0007160	cell-matrix adhesion	1.84803e-05
Biological Process	GO:0035249	synaptic transmission, glutamatergic	1.84803e-05
Biological Process	GO:0007015	actin filament organization	2.16353e-05
Biological Process	GO:0035303	regulation of dephosphorylation	2.26822e-05
Biological Process	GO:0030900	forebrain development	2.43846e-05
Biological Process	GO:0050769	positive regulation of neurogenesis	2.75975e-05
Biological Process	GO:0010976	positive regulation of neuron projection development	2.85183e-05
Biological Process	GO:0051052	regulation of DNA metabolic process	2.93705e-05
Biological Process	GO:0060271	cilium assembly	2.93705e-05
Biological Process	GO:0044782	cilium organization	2.93705e-05
Biological Process	GO:0099601	regulation of neurotransmitter receptor activity	3.41577e-05
Biological Process	GO:0010921	regulation of phosphatase activity	3.41577e-05
Biological Process	GO:0034765	regulation of ion transmembrane transport	4.02597e-05
Biological Process	GO:0048167	regulation of synaptic plasticity	4.51067e-05
Biological Process	GO:0007411	axon guidance	6.50592e-05
Biological Process	GO:0032412	regulation of ion transmembrane transporter activity	6.81386e-05
Biological Process	GO:0097485	neuron projection guidance	7.44449e-05
Biological Process	GO:0035235	ionotropic glutamate receptor signaling pathway	7.4651e-05
Biological Process	GO:0099003	vesicle-mediated transport in synapse	7.53645e-05
Biological Process	GO:0032409	regulation of transporter activity	0.000100614
Biological Process	GO:0007611	learning or memory	0.000101475
Biological Process	GO:0032535	regulation of cellular component size	0.000103297
Biological Process	GO:0022898	regulation of transmembrane transporter activity	0.000106333
Biological Process	GO:0030705	cytoskeleton-dependent intracellular transport	0.000116595
Biological Process	GO:0033044	regulation of chromosome organization	0.000116894
Biological Process	GO:1900449	regulation of glutamate receptor signaling pathway	0.000121031
Biological Process	GO:0021591	ventricular system development	0.000121031
Biological Process	GO:0050890	cognition	0.000146314
Biological Process	GO:0018105	peptidyl-serine phosphorylation	0.000146314
Biological Process	GO:0007265	Ras protein signal transduction	0.000146314
Biological Process	GO:0045216	cell-cell junction organization	0.000170886
Biological Process	GO:0099504	synaptic vesicle cycle	0.00017875
Biological Process	GO:0045666	positive regulation of neuron differentiation	0.00017875
Biological Process	GO:0007018	microtubule-based movement	0.00018031
Biological Process	GO:0060078	regulation of postsynaptic membrane potential	0.000190318
Biological Process	GO:0048814	regulation of dendrite morphogenesis	0.000191912
Biological Process	GO:0051054	positive regulation of DNA metabolic process	0.000205156
Biological Process	GO:0106027	neuron projection organization	0.000210135
Biological Process	GO:2000310	regulation of NMDA receptor activity	0.000225604
Biological Process	GO:0051656	establishment of organelle localization	0.00023807
Biological Process	GO:0050770	regulation of axonogenesis	0.000241668
Biological Process	GO:0048041	focal adhesion assembly	0.000279929
Biological Process	GO:0016482	cytosolic transport	0.00031654
Biological Process	GO:0018209	peptidyl-serine modification	0.000343175
Biological Process	GO:0010811	positive regulation of cell-substrate adhesion	0.000355747
Biological Process	GO:0043244	regulation of protein-containing complex disassembly	0.000355747
Biological Process	GO:0051261	protein depolymerization	0.000355747
Biological Process	GO:0097061	dendritic spine organization	0.000355747
Biological Process	GO:0140029	exocytic process	0.000355747
Biological Process	GO:0030111	regulation of Wnt signaling pathway	0.000385686
Biological Process	GO:0000209	protein polyubiquitination	0.000480228
Biological Process	GO:0035335	peptidyl-tyrosine dephosphorylation	0.000596055
Biological Process	GO:0099175	regulation of postsynapse organization	0.000672338
Biological Process	GO:0001952	regulation of cell-matrix adhesion	0.000689011
Biological Process	GO:0032147	activation of protein kinase activity	0.000716425
Biological Process	GO:0060541	respiratory system development	0.000720514
Biological Process	GO:0021537	telencephalon development	0.00073694
Biological Process	GO:0032204	regulation of telomere maintenance	0.000768141
Biological Process	GO:0060560	developmental growth involved in morphogenesis	0.00080709
Biological Process	GO:0062237	protein localization to postsynapse	0.000870262
Biological Process	GO:0043161	proteasome-mediated ubiquitin-dependent protein catabolic process	0.000902324
Biological Process	GO:0098742	cell-cell adhesion via plasma-membrane adhesion molecules	0.000959456
Biological Process	GO:0043242	negative regulation of protein-containing complex disassembly	0.000995432
Biological Process	GO:0090630	activation of GTPase activity	0.00100884
Biological Process	GO:0002028	regulation of sodium ion transport	0.0010155
Biological Process	GO:0060996	dendritic spine development	0.0010155
Biological Process	GO:1905475	regulation of protein localization to membrane	0.00102752
Biological Process	GO:0010506	regulation of autophagy	0.00103867
Biological Process	GO:0032970	regulation of actin filament-based process	0.00104034
Biological Process	GO:0060070	canonical Wnt signaling pathway	0.00104674
Biological Process	GO:0099072	regulation of postsynaptic membrane neurotransmitter receptor levels	0.00105768
Biological Process	GO:0007416	synapse assembly	0.0010833
Biological Process	GO:0031503	protein-containing complex localization	0.00114027
Biological Process	GO:1902305	regulation of sodium ion transmembrane transport	0.00114027
Biological Process	GO:0071897	DNA biosynthetic process	0.00114159
Biological Process	GO:1901888	regulation of cell junction assembly	0.00115663
Biological Process	GO:0009896	positive regulation of catabolic process	0.00134939
Biological Process	GO:0099111	microtubule-based transport	0.00151942
Biological Process	GO:0007269	neurotransmitter secretion	0.00161313
Biological Process	GO:0099643	signal release from synapse	0.00161313
Biological Process	GO:0032956	regulation of actin cytoskeleton organization	0.00169333
Biological Process	GO:0071559	response to transforming growth factor beta	0.00169333
Biological Process	GO:0001738	morphogenesis of a polarized epithelium	0.00169333
Biological Process	GO:0048013	ephrin receptor signaling pathway	0.00172021
Biological Process	GO:0060291	long-term synaptic potentiation	0.00172021
Biological Process	GO:1902903	regulation of supramolecular fiber organization	0.00172785
Biological Process	GO:1903539	protein localization to postsynaptic membrane	0.00172785
Biological Process	GO:0031331	positive regulation of cellular catabolic process	0.00177584
Biological Process	GO:0030198	extracellular matrix organization	0.00193953
Biological Process	GO:0031032	actomyosin structure organization	0.00202135
Biological Process	GO:0071560	cellular response to transforming growth factor beta stimulus	0.00212806
Biological Process	GO:0043062	extracellular structure organization	0.00212806
Biological Process	GO:0046847	filopodium assembly	0.00236257
Biological Process	GO:0007254	JNK cascade	0.00236257
Biological Process	GO:0035418	protein localization to synapse	0.00236257
Biological Process	GO:0035725	sodium ion transmembrane transport	0.00236257
Biological Process	GO:0006836	neurotransmitter transport	0.00236257
Biological Process	GO:0051648	vesicle localization	0.00236257
Biological Process	GO:0098927	vesicle-mediated transport between endosomal compartments	0.00251463
Biological Process	GO:0046578	regulation of Ras protein signal transduction	0.00253684
Biological Process	GO:1902115	regulation of organelle assembly	0.00253684
Biological Process	GO:0045022	early endosome to late endosome transport	0.00254061
Biological Process	GO:0071108	protein K48-linked deubiquitination	0.0025537
Biological Process	GO:0032388	positive regulation of intracellular transport	0.00262811
Biological Process	GO:2000649	regulation of sodium ion transmembrane transporter activity	0.00266095
Biological Process	GO:0060828	regulation of canonical Wnt signaling pathway	0.00268371
Biological Process	GO:0010639	negative regulation of organelle organization	0.00272347
Biological Process	GO:0035305	negative regulation of dephosphorylation	0.00273805
Biological Process	GO:0008360	regulation of cell shape	0.00273805
Biological Process	GO:2000114	regulation of establishment of cell polarity	0.00284116
Biological Process	GO:0007405	neuroblast proliferation	0.00290822
Biological Process	GO:0050806	positive regulation of synaptic transmission	0.00296985
Biological Process	GO:1990138	neuron projection extension	0.00296985
Biological Process	GO:0022406	membrane docking	0.00303296
Biological Process	GO:0007229	integrin-mediated signaling pathway	0.00303296
Biological Process	GO:0032508	DNA duplex unwinding	0.00303296
Biological Process	GO:0051058	negative regulation of small GTPase mediated signal transduction	0.00312518
Biological Process	GO:0098962	regulation of postsynaptic neurotransmitter receptor activity	0.0031461
Biological Process	GO:0032878	regulation of establishment or maintenance of cell polarity	0.00314807
Biological Process	GO:0010970	transport along microtubule	0.00316073
Biological Process	GO:0006929	substrate-dependent cell migration	0.00341881
Biological Process	GO:0008361	regulation of cell size	0.0034589
Biological Process	GO:0007528	neuromuscular junction development	0.00407134
Biological Process	GO:0016082	synaptic vesicle priming	0.00407134
Biological Process	GO:0051668	localization within membrane	0.00413982
Biological Process	GO:0016579	protein deubiquitination	0.00421846
Biological Process	GO:0070588	calcium ion transmembrane transport	0.00424452
Biological Process	GO:0051494	negative regulation of cytoskeleton organization	0.00431914
Biological Process	GO:0051258	protein polymerization	0.00442241
Biological Process	GO:0097120	receptor localization to synapse	0.0044944
Biological Process	GO:0030177	positive regulation of Wnt signaling pathway	0.00456861
Biological Process	GO:0006904	vesicle docking involved in exocytosis	0.00456861
Biological Process	GO:1903829	positive regulation of cellular protein localization	0.00462475
Biological Process	GO:0021987	cerebral cortex development	0.00483851
Biological Process	GO:0043406	positive regulation of MAP kinase activity	0.00488275
Biological Process	GO:0030318	melanocyte differentiation	0.0049832
Biological Process	GO:1903649	regulation of cytoplasmic transport	0.0049832
Biological Process	GO:0046328	regulation of JNK cascade	0.00518676
Biological Process	GO:0018210	peptidyl-threonine modification	0.00519598
Biological Process	GO:0051650	establishment of vesicle localization	0.00523789
Biological Process	GO:0016050	vesicle organization	0.00557931
Biological Process	GO:0007221	positive regulation of transcription of Notch receptor target	0.00569308
Biological Process	GO:0010766	negative regulation of sodium ion transport	0.00569308
Biological Process	GO:0008589	regulation of smoothened signaling pathway	0.00573971
Biological Process	GO:0007224	smoothened signaling pathway	0.00573971
Biological Process	GO:1904062	regulation of cation transmembrane transport	0.00573971
Biological Process	GO:0060491	regulation of cell projection assembly	0.00573971
Biological Process	GO:2001257	regulation of cation channel activity	0.00573971
Biological Process	GO:0008154	actin polymerization or depolymerization	0.00573971
Biological Process	GO:0071902	positive regulation of protein serine/threonine kinase activity	0.00581917
Biological Process	GO:0030258	lipid modification	0.00653492
Biological Process	GO:1902414	protein localization to cell junction	0.00659339
Biological Process	GO:0010498	proteasomal protein catabolic process	0.00659862
Biological Process	GO:2000278	regulation of DNA biosynthetic process	0.00690413
Biological Process	GO:0035567	non-canonical Wnt signaling pathway	0.00690413
Biological Process	GO:0032984	protein-containing complex disassembly	0.00690413
Biological Process	GO:0071375	cellular response to peptide hormone stimulus	0.00690413
Biological Process	GO:0001505	regulation of neurotransmitter levels	0.00709528
Biological Process	GO:0006650	glycerophospholipid metabolic process	0.00709528
Biological Process	GO:0097484	dendrite extension	0.00709528
Biological Process	GO:0051966	regulation of synaptic transmission, glutamatergic	0.00735868
Biological Process	GO:0150116	regulation of cell-substrate junction organization	0.00735868
Biological Process	GO:0090162	establishment of epithelial cell polarity	0.00742034
Biological Process	GO:1902904	negative regulation of supramolecular fiber organization	0.00799148
Biological Process	GO:0007019	microtubule depolymerization	0.00799148
Biological Process	GO:0051489	regulation of filopodium assembly	0.00799148
Biological Process	GO:1901879	regulation of protein depolymerization	0.00838141
Biological Process	GO:0098693	regulation of synaptic vesicle cycle	0.00838141
Biological Process	GO:0110053	regulation of actin filament organization	0.00855904
Biological Process	GO:0048588	developmental cell growth	0.00874865
Biological Process	GO:0032210	regulation of telomere maintenance via telomerase	0.00874865
Biological Process	GO:0030048	actin filament-based movement	0.0090538
Biological Process	GO:0051963	regulation of synapse assembly	0.00912102
Biological Process	GO:0031098	stress-activated protein kinase signaling cascade	0.00955001
Biological Process	GO:0070646	protein modification by small protein removal	0.00955001
Cellular Component	GO:0098978	glutamatergic synapse	8.25672e-21
Cellular Component	GO:0098984	neuron to neuron synapse	3.89916e-19
Cellular Component	GO:0032279	asymmetric synapse	1.22072e-17
Cellular Component	GO:0014069	postsynaptic density	3.37982e-17
Cellular Component	GO:0097060	synaptic membrane	1.34607e-16
Cellular Component	GO:0099572	postsynaptic specialization	1.84717e-16
Cellular Component	GO:0044309	neuron spine	2.47705e-12
Cellular Component	GO:0043197	dendritic spine	3.41021e-12
Cellular Component	GO:0005874	microtubule	4.28007e-12
Cellular Component	GO:0045211	postsynaptic membrane	4.28007e-12
Cellular Component	GO:0031252	cell leading edge	1.0189e-11
Cellular Component	GO:0005912	adherens junction	3.17642e-11
Cellular Component	GO:0034702	ion channel complex	1.12641e-09
Cellular Component	GO:0005938	cell cortex	4.18408e-09
Cellular Component	GO:0019897	extrinsic component of plasma membrane	5.86682e-09
Cellular Component	GO:1902495	transmembrane transporter complex	1.31725e-08
Cellular Component	GO:1990351	transporter complex	1.37849e-08
Cellular Component	GO:0034703	cation channel complex	1.5357e-08
Cellular Component	GO:0098839	postsynaptic density membrane	6.76553e-08
Cellular Component	GO:0005925	focal adhesion	1.09122e-07
Cellular Component	GO:0030055	cell-substrate junction	1.09122e-07
Cellular Component	GO:0005911	cell-cell junction	1.55494e-07
Cellular Component	GO:0009898	cytoplasmic side of plasma membrane	1.64428e-07
Cellular Component	GO:0099634	postsynaptic specialization membrane	2.29864e-07
Cellular Component	GO:0150034	distal axon	2.7328e-07
Cellular Component	GO:0098878	neurotransmitter receptor complex	1.02288e-06
Cellular Component	GO:0031256	leading edge membrane	1.07419e-06
Cellular Component	GO:0019898	extrinsic component of membrane	1.2149e-06
Cellular Component	GO:0008328	ionotropic glutamate receptor complex	1.45056e-06
Cellular Component	GO:0099568	cytoplasmic region	1.47876e-06
Cellular Component	GO:0098562	cytoplasmic side of membrane	1.62773e-06
Cellular Component	GO:0042734	presynaptic membrane	1.63627e-06
Cellular Component	GO:0030027	lamellipodium	5.64217e-06
Cellular Component	GO:0030863	cortical cytoskeleton	6.90984e-06
Cellular Component	GO:0099240	intrinsic component of synaptic membrane	7.71653e-06
Cellular Component	GO:0098685	Schaffer collateral - CA1 synapse	9.57291e-06
Cellular Component	GO:0016342	catenin complex	1.14406e-05
Cellular Component	GO:0072686	mitotic spindle	1.39358e-05
Cellular Component	GO:0098686	hippocampal mossy fiber to CA3 synapse	1.39358e-05
Cellular Component	GO:0098831	presynaptic active zone cytoplasmic component	1.83261e-05
Cellular Component	GO:0043296	apical junction complex	2.76778e-05
Cellular Component	GO:0099699	integral component of synaptic membrane	2.79366e-05
Cellular Component	GO:0031253	cell projection membrane	3.13274e-05
Cellular Component	GO:0099146	intrinsic component of postsynaptic density membrane	5.18427e-05
Cellular Component	GO:0099061	integral component of postsynaptic density membrane	5.18427e-05
Cellular Component	GO:0030864	cortical actin cytoskeleton	5.78614e-05
Cellular Component	GO:0030426	growth cone	6.05719e-05
Cellular Component	GO:1990752	microtubule end	6.22166e-05
Cellular Component	GO:0005905	clathrin-coated pit	7.34798e-05
Cellular Component	GO:0030427	site of polarized growth	0.000105764
Cellular Component	GO:0042383	sarcolemma	0.000105764
Cellular Component	GO:0099055	integral component of postsynaptic membrane	0.000105764
Cellular Component	GO:0005604	basement membrane	0.000108036
Cellular Component	GO:0098936	intrinsic component of postsynaptic membrane	0.000144972
Cellular Component	GO:0008021	synaptic vesicle	0.000154552
Cellular Component	GO:0005871	kinesin complex	0.000156982
Cellular Component	GO:0098948	intrinsic component of postsynaptic specialization membrane	0.000156982
Cellular Component	GO:0043204	perikaryon	0.000163772
Cellular Component	GO:0099060	integral component of postsynaptic specialization membrane	0.000170275
Cellular Component	GO:0005819	spindle	0.000174825
Cellular Component	GO:0070382	exocytic vesicle	0.000211309
Cellular Component	GO:0045177	apical part of cell	0.000257758
Cellular Component	GO:0098687	chromosomal region	0.00025852
Cellular Component	GO:0031674	I band	0.00025852
Cellular Component	GO:0036064	ciliary basal body	0.00025852
Cellular Component	GO:0032838	plasma membrane bounded cell projection cytoplasm	0.000364873
Cellular Component	GO:0000118	histone deacetylase complex	0.000384139
Cellular Component	GO:0030018	Z disc	0.00046198
Cellular Component	GO:0044304	main axon	0.000544395
Cellular Component	GO:0099738	cell cortex region	0.000544395
Cellular Component	GO:0001726	ruffle	0.000591001
Cellular Component	GO:0030016	myofibril	0.000644155
Cellular Component	GO:0016607	nuclear speck	0.000693917
Cellular Component	GO:0048786	presynaptic active zone	0.000711793
Cellular Component	GO:0031901	early endosome membrane	0.000711793
Cellular Component	GO:0098858	actin-based cell projection	0.000711793
Cellular Component	GO:0005769	early endosome	0.000763179
Cellular Component	GO:0043195	terminal bouton	0.000764011
Cellular Component	GO:0005814	centriole	0.000853033
Cellular Component	GO:0030673	axolemma	0.00103188
Cellular Component	GO:0016459	myosin complex	0.00103188
Cellular Component	GO:0098857	membrane microdomain	0.00106143
Cellular Component	GO:0035371	microtubule plus-end	0.00106505
Cellular Component	GO:0005884	actin filament	0.00108051
Cellular Component	GO:0005923	bicellular tight junction	0.00112494
Cellular Component	GO:0005802	trans-Golgi network	0.00127329
Cellular Component	GO:0045121	membrane raft	0.00145974
Cellular Component	GO:0043292	contractile fiber	0.0014613
Cellular Component	GO:0030136	clathrin-coated vesicle	0.00153465
Cellular Component	GO:0099091	postsynaptic specialization, intracellular component	0.00157075
Cellular Component	GO:0030017	sarcomere	0.00173657
Cellular Component	GO:0005876	spindle microtubule	0.00177444
Cellular Component	GO:0097431	mitotic spindle pole	0.00180097
Cellular Component	GO:0000775	chromosome, centromeric region	0.00197483
Cellular Component	GO:0005930	axoneme	0.00216461
Cellular Component	GO:0034704	calcium channel complex	0.00225609
Cellular Component	GO:0035770	ribonucleoprotein granule	0.00258066
Cellular Component	GO:0097386	glial cell projection	0.00258066
Cellular Component	GO:0016324	apical plasma membrane	0.00266987
Cellular Component	GO:0097014	ciliary plasm	0.0030203
Cellular Component	GO:0030133	transport vesicle	0.00313097
Cellular Component	GO:0044853	plasma membrane raft	0.00326056
Cellular Component	GO:0031594	neuromuscular junction	0.00342247
Cellular Component	GO:0099092	postsynaptic density, intracellular component	0.00347199
Cellular Component	GO:0016323	basolateral plasma membrane	0.00351117
Cellular Component	GO:0070160	tight junction	0.00351117
Cellular Component	GO:0098589	membrane region	0.00351189
Cellular Component	GO:0044306	neuron projection terminus	0.00367855
Cellular Component	GO:0034451	centriolar satellite	0.00367855
Cellular Component	GO:0000793	condensed chromosome	0.00375376
Cellular Component	GO:0043679	axon terminus	0.0040104
Cellular Component	GO:0030135	coated vesicle	0.00405884
Cellular Component	GO:0000151	ubiquitin ligase complex	0.00485447
Cellular Component	GO:0051233	spindle midzone	0.00485447
Cellular Component	GO:0097546	ciliary base	0.00485447
Cellular Component	GO:0036464	cytoplasmic ribonucleoprotein granule	0.00505215
Cellular Component	GO:0030990	intraciliary transport particle	0.00592534
Cellular Component	GO:0042641	actomyosin	0.00607012
Cellular Component	GO:0000922	spindle pole	0.00627091
Cellular Component	GO:0032589	neuron projection membrane	0.00631755
Cellular Component	GO:0005581	collagen trimer	0.00664071
Cellular Component	GO:0005635	nuclear envelope	0.00672713
Cellular Component	GO:0032587	ruffle membrane	0.00711836
Cellular Component	GO:0014704	intercalated disc	0.00724749
Cellular Component	GO:0031234	extrinsic component of cytoplasmic side of plasma membrane	0.00724749
Cellular Component	GO:0099243	extrinsic component of synaptic membrane	0.00726957
Cellular Component	GO:0030662	coated vesicle membrane	0.00748998
Cellular Component	GO:0000932	P-body	0.00773126
Cellular Component	GO:0098862	cluster of actin-based cell projections	0.00787438
Cellular Component	GO:0034399	nuclear periphery	0.00793109
Cellular Component	GO:0034705	potassium channel complex	0.00813455
Cellular Component	GO:0045120	pronucleus	0.00820953
Cellular Component	GO:0016010	dystrophin-associated glycoprotein complex	0.00863867
Cellular Component	GO:0090665	glycoprotein complex	0.00863867
Cellular Component	GO:0044291	cell-cell contact zone	0.00915433
Molecular Function	GO:0003779	actin binding	3.39652e-12
Molecular Function	GO:0030695	GTPase regulator activity	4.10852e-11
Molecular Function	GO:0005096	GTPase activator activity	3.09251e-10
Molecular Function	GO:0017016	Ras GTPase binding	3.85855e-09
Molecular Function	GO:0015631	tubulin binding	3.85855e-09
Molecular Function	GO:0060589	nucleoside-triphosphatase regulator activity	3.85855e-09
Molecular Function	GO:0031267	small GTPase binding	3.85855e-09
Molecular Function	GO:0005516	calmodulin binding	2.86079e-08
Molecular Function	GO:0004674	protein serine/threonine kinase activity	4.59114e-08
Molecular Function	GO:0008017	microtubule binding	5.23629e-08
Molecular Function	GO:0016887	ATPase activity	6.4517e-08
Molecular Function	GO:0042578	phosphoric ester hydrolase activity	8.24986e-08
Molecular Function	GO:0045296	cadherin binding	3.11734e-07
Molecular Function	GO:0008066	glutamate receptor activity	3.84492e-07
Molecular Function	GO:0003774	motor activity	4.58909e-07
Molecular Function	GO:0005543	phospholipid binding	1.2203e-06
Molecular Function	GO:0017048	Rho GTPase binding	3.21007e-06
Molecular Function	GO:0004970	ionotropic glutamate receptor activity	6.55915e-06
Molecular Function	GO:0035091	phosphatidylinositol binding	7.75245e-06
Molecular Function	GO:0019902	phosphatase binding	1.84322e-05
Molecular Function	GO:0051015	actin filament binding	2.32905e-05
Molecular Function	GO:0005085	guanyl-nucleotide exchange factor activity	3.24469e-05
Molecular Function	GO:0003777	microtubule motor activity	5.80406e-05
Molecular Function	GO:0060090	molecular adaptor activity	6.0936e-05
Molecular Function	GO:0022836	gated channel activity	7.76915e-05
Molecular Function	GO:0003697	single-stranded DNA binding	7.80183e-05
Molecular Function	GO:0016791	phosphatase activity	8.72133e-05
Molecular Function	GO:0044325	ion channel binding	9.48971e-05
Molecular Function	GO:0017022	myosin binding	0.00023645
Molecular Function	GO:0005545	1-phosphatidylinositol binding	0.000247366
Molecular Function	GO:0017075	syntaxin-1 binding	0.00029352
Molecular Function	GO:0005216	ion channel activity	0.00029352
Molecular Function	GO:0017124	SH3 domain binding	0.000360746
Molecular Function	GO:0019903	protein phosphatase binding	0.000372308
Molecular Function	GO:0005244	voltage-gated ion channel activity	0.000394907
Molecular Function	GO:0022832	voltage-gated channel activity	0.000394907
Molecular Function	GO:0004725	protein tyrosine phosphatase activity	0.00041731
Molecular Function	GO:0008094	DNA-dependent ATPase activity	0.00041731
Molecular Function	GO:0005001	transmembrane receptor protein tyrosine phosphatase activity	0.00041731
Molecular Function	GO:0019198	transmembrane receptor protein phosphatase activity	0.00041731
Molecular Function	GO:0005088	Ras guanyl-nucleotide exchange factor activity	0.00041731
Molecular Function	GO:0030674	protein-macromolecule adaptor activity	0.000465281
Molecular Function	GO:0045309	protein phosphorylated amino acid binding	0.00046598
Molecular Function	GO:0035257	nuclear hormone receptor binding	0.00046598
Molecular Function	GO:0015085	calcium ion transmembrane transporter activity	0.000533412
Molecular Function	GO:0008081	phosphoric diester hydrolase activity	0.000533412
Molecular Function	GO:0005089	Rho guanyl-nucleotide exchange factor activity	0.000582842
Molecular Function	GO:0003712	transcription coregulator activity	0.000647833
Molecular Function	GO:0004721	phosphoprotein phosphatase activity	0.000650837
Molecular Function	GO:1990939	ATP-dependent microtubule motor activity	0.00087754
Molecular Function	GO:0048365	Rac GTPase binding	0.00160552
Molecular Function	GO:0022824	transmitter-gated ion channel activity	0.00160552
Molecular Function	GO:0022835	transmitter-gated channel activity	0.00160552
Molecular Function	GO:0072509	divalent inorganic cation transmembrane transporter activity	0.00160552
Molecular Function	GO:0022843	voltage-gated cation channel activity	0.00161172
Molecular Function	GO:0005261	cation channel activity	0.00184536
Molecular Function	GO:0046873	metal ion transmembrane transporter activity	0.00198461
Molecular Function	GO:1901981	phosphatidylinositol phosphate binding	0.00215144
Molecular Function	GO:0005201	extracellular matrix structural constituent	0.00266646
Molecular Function	GO:0030507	spectrin binding	0.00273833
Molecular Function	GO:0005262	calcium channel activity	0.00300211
Molecular Function	GO:0004114	3',5'-cyclic-nucleotide phosphodiesterase activity	0.00359689
Molecular Function	GO:0016922	nuclear receptor binding	0.00359689
Molecular Function	GO:1901681	sulfur compound binding	0.00439889
Molecular Function	GO:0050661	NADP binding	0.00459084
Molecular Function	GO:0003713	transcription coactivator activity	0.00484511
Molecular Function	GO:0098632	cell-cell adhesion mediator activity	0.00484511
Molecular Function	GO:0016279	protein-lysine N-methyltransferase activity	0.00490494
Molecular Function	GO:0008013	beta-catenin binding	0.00490494
Molecular Function	GO:0004842	ubiquitin-protein transferase activity	0.0051331
Molecular Function	GO:0019787	ubiquitin-like protein transferase activity	0.00569523
Molecular Function	GO:0042162	telomeric DNA binding	0.00606887
Molecular Function	GO:0000149	SNARE binding	0.00607059
Molecular Function	GO:0015267	channel activity	0.00607059
Molecular Function	GO:0016278	lysine N-methyltransferase activity	0.00607088
Molecular Function	GO:0022803	passive transmembrane transporter activity	0.00643469
Molecular Function	GO:0017137	Rab GTPase binding	0.00643469
Molecular Function	GO:0061629	RNA polymerase II-specific DNA-binding transcription factor binding	0.00682504
Molecular Function	GO:0004653	polypeptide N-acetylgalactosaminyltransferase activity	0.00682504
Molecular Function	GO:0004713	protein tyrosine kinase activity	0.00737628
Molecular Function	GO:0004112	cyclic-nucleotide phosphodiesterase activity	0.00828426
Molecular Function	GO:0098631	cell adhesion mediator activity	0.00828426
Molecular Function	GO:0035258	steroid hormone receptor binding	0.00857211
Molecular Function	GO:0030165	PDZ domain binding	0.00928421
Molecular Function	GO:0051219	phosphoprotein binding	0.00928421
Molecular Function	GO:0003678	DNA helicase activity	0.00941766
Molecular Function	GO:0018024	histone-lysine N-methyltransferase activity	0.00942538
KEGG	hsa04520	Adherens junction	2.9105e-07
KEGG	hsa04015	Rap1 signaling pathway	3.09337e-06
KEGG	hsa04510	Focal adhesion	3.09789e-06
KEGG	hsa04360	Axon guidance	4.02949e-06
KEGG	hsa04724	Glutamatergic synapse	2.66199e-05
KEGG	hsa04020	Calcium signaling pathway	2.97435e-05
KEGG	hsa04010	MAPK signaling pathway	5.86134e-05
KEGG	hsa04810	Regulation of actin cytoskeleton	0.000214503
KEGG	hsa05412	Arrhythmogenic right ventricular cardiomyopathy	0.000274119
KEGG	hsa04014	Ras signaling pathway	0.000274119
KEGG	hsa04120	Ubiquitin mediated proteolysis	0.0014609
KEGG	hsa04070	Phosphatidylinositol signaling system	0.0014609
KEGG	hsa04072	Phospholipase D signaling pathway	0.00146755
KEGG	hsa04720	Long-term potentiation	0.00154757
KEGG	hsa04022	cGMP-PKG signaling pathway	0.00268696
KEGG	hsa04730	Long-term depression	0.00348194
KEGG	hsa01521	EGFR tyrosine kinase inhibitor resistance	0.00520102
KEGG	hsa04713	Circadian entrainment	0.00520102
KEGG	hsa04371	Apelin signaling pathway	0.00520102
KEGG	hsa00512	Mucin type O-glycan biosynthesis	0.00520102
KEGG	hsa05017	Spinocerebellar ataxia	0.00595766
KEGG	hsa05032	Morphine addiction	0.00595766
KEGG	hsa05033	Nicotine addiction	0.00636584
KEGG	hsa04012	ErbB signaling pathway	0.00722805
KEGG	hsa04933	AGE-RAGE signaling pathway in diabetic complications	0.00761057
KEGG	hsa04912	GnRH signaling pathway	0.00761057
KEGG	hsa04071	Sphingolipid signaling pathway	0.00761057
KEGG	hsa05212	Pancreatic cancer	0.0094153
KEGG	hsa04728	Dopaminergic synapse	0.00947039

## Sheet: Table S10
Supplementary Table S10. Nucleotide diversity (π) of each domestic sheep population.
Breeds/Populations	Code	π
Svärdsjö_Sheep	SVS	0.00168742
Cameroon_Sheep	CAM	0.00172219
Rahmani_Sheep	RAH	0.00193938
Kachi_Sheep	KAC	0.00207277
Ouessant	OUE	0.00212073
Brazilian_Creole	BCS	0.00212829
Jaffna_Local_Sheep	JLS	0.00215292
North_Ronaldsay_Sheep	NRS	0.0021574
Karakas	KRS	0.0021775
Ryelands_Sheep	RYE	0.00222
Bangladeshi	BGE	0.00224911
Solognote	SOL	0.00227618
Helsinge_Sheep	HEL	0.0022793
Diqing_Sheep	DQS	0.00230574
Valachian_Sheep	VAL	0.0023265
Hebridean_Sheep	HEB	0.00234848
Kilakarsal_Sheep	KIL	0.00235158
Uda_Sheep	UDA	0.00235775
Brazilian_Somali_Sheep	SOM	0.0023595
Gotland	GOT	0.0023847
Baruwal_Sheep	BAS	0.00238679
Thalli_Sheep	THA	0.00238901
Garut	GUR	0.00239745
Icelandic_Sheep	ICS	0.00240413
Rhoen_Sheep	RHS	0.0024169
Bonga_Sheep	BOG	0.0024273
Indian_Garole	GAR	0.00244522
Salz	SAL	0.00244938
Suffolk_Sheep	SFK	0.00246681
Icelandic_Leader_Sheep	ILS	0.00247082
Madras_Red_Sheep	MRS	0.00249701
Bentheimer_Landschaf_Sheep	BENT	0.00249821
Morada_Nova_Sheep	MNR	0.00250646
Vembur_Sheep	VEM	0.00250652
Mecheri_Sheep	MES	0.00250842
Mbororo_Sheep	MBS	0.00251671
Black_Dorper_Sheep	DPS	0.0025257
Changthangi	CHA	0.00253469
Hampshire_Sheep	HAM	0.00254281
Swiss_White_Alpine	SWA	0.00254876
Norduz	NDZ	0.00255747
Chinese_Merino_sheep(fine wool)	MFW	0.00256977
Afar_Sheep	AFS	0.00257549
Zwartbles_Sheep	ZWA	0.00257948
Afrikaner	RDA	0.00258166
West_African_Dwarf_Sheep	WAD	0.00258658
Romanov_Sheep	ROM	0.00258886
East_Friesian_Dairy_Sheep	EFR	0.00258917
Brazilian_Bergamasca_Sheep	BER	0.0025937
Oxford_Down_Sheep	OXD	0.00260312
Kajli_Sheep	KAJ	0.00261268
Welsh_Hardy_Speckled_Face	WHS	0.00261973
Djiallonke_Sheep	DJI	0.00262456
Tibetan_Sheep	ZLX	0.00262868
Nellore_Sheep	NES	0.00265484
Texel_Sheep	TEX	0.00266716
Norwegian_White_Sheep	NWS	0.00266872
Ossimi_Sheep	OSS	0.00267779
Feral_Sheep	FSS	0.00268639
Hanzhong_Sheep	HZS	0.0027038
Xisqueta_Sheep	XIS	0.00270747
Chinese_Merino_sheep(super fine wool)	MSF	0.00270983
Drente_Heathen	DRS	0.00271279
Tibetan_Sheep	SAB	0.00271441
Shetland	SHE	0.0027155
Indonesia_ThinTailed_Sheep	ITT	0.00271596
Sahelian_Sheep	SAH	0.00271828
Tibetan_Sheep	GMA	0.00272395
Menz_Sheep	MEN	0.00272704
Karakul_Sheep	KAR	0.00272785
Merino	MER	0.0027287
Tibetan_Sheep	SAJ	0.0027321
Romney_Sheep	ROS	0.00274041
Baluchi_Sheep	BAL	0.00274621
Olkuska_Sheep	OLS	0.00276708
Karakul_Sheep	KAR	0.00276794
Kage_Sheep	KAG	0.00276837
Tengchong_Sheep	TCS	0.00277297
Altay_Sheep	ALS	0.00277896
Santa_Inês_Sheep	SIS	0.00278452
Finnsheep	FIN	0.00278594
Mossi_Sheep	MOS	0.00279572
Gulf_Coast_native	GCN	0.00280233
Lacaune Sheep	LAC	0.00280576
Lleyn_sheep	LIE	0.00280761
Swedish_Finewool_Sheep	SFS	0.00281068
Grey_Tronder_Sheep	GTS	0.00281091
Pramenka_Sheep	PRAM	0.00281736
Tan_Sheep	TAN	0.00282424
Waggir_Sheep	WGR	0.00282457
Sumavska Sheep	SUMA	0.00282782
White_Dorper_Sheep	DPS	0.00282793
Churra	CHU	0.00283098
Sishui_Fur_Sheep	SSS	0.00283623
Moghani_Sheep	MOH	0.00284873
Pattanam_Sheep	PAS	0.00284889
Afshari_Sheep	AFH	0.00284971
Barga_Sheep	BAG	0.00285634
Mazekh_Sheep	MAZ	0.00285825
Shal_Sheep	SHA	0.00286212
Yankasa_Sheep	YAN	0.00286308
Minxian_Black_Fur_Sheep	MXS	0.00286821
Taihang_Fur_Sheep	THQ	0.00287083
Spælsau_Sheep	OSP	0.00287252
Cele_Black_Sheep	CLS	0.00287456
Kazakh_Sheep	KAZ	0.00287549
Duolang_Sheep	DLS	0.00287613
Barki_Sheep	BAR	0.00287753
Ghezel_Sheep	GHE	0.00288622
Gala_Sheep	GALA	0.00288745
Boujaad	BOUJ	0.00288845
Wadi_Sheep	WDS	0.00289518
Hu_Sheep	HUS	0.00289755
Awassi_Sheep	AWA	0.00290254
Iran	IROA	0.00290637
Mountain_White_Sheep	WBS	0.00290698
Altamurana_Sheep	ALT	0.00291593
Large_Tailed_Han_Sheep	HDW	0.00291635
Makui_Sheep	MAK	0.00291742
Darkhad_Sheep	DAR	0.00292035
Small_Tailed_Han_Sheep	SXW	0.00292105
Mountain_Brown_Sheep	BBS	0.00292509
Bayad_Sheep	BAY	0.00292522
Caucasian_Sheep	CAUC	0.002929
Grey-Shiraz_Sheep	GSS	0.00293134
Leccese_Sheep	LEC	0.00293784
Kuibyshev_Sheep	KUIB	0.00293935
Khotont_Sheep	KHO	0.00294022
Russian_Edilbai_Sheep	RED	0.00294053
Hamdani_Sheep	HAS	0.00294397
Baidarak_Sheep	BAJ	0.00294629
Ujimqin_Sheep	WZS	0.00294891
Sumatra	SUM	0.0029494
Castellana	CAS	0.00295152
Tamir_Sheep	TAM	0.00295172
Ripollesa_Sheep	RIP	0.00295403
Beni_Guil	BENI	0.00296223
Ouled_Djellal	OULE	0.00296309
Kazakh_Edilbai_Sheep	KAED	0.00296371
Timahdite	TIMA	0.00296814
Sardi	SARD	0.00297255
D'man	DMAN	0.00297566
Welsh_Mountain_Sheep	WMS	0.00297865
Dagestan_Mountain_Merino_Sheep	DAME	0.00298267
local_populations	LOCA	0.0029863
Bozakh_Sheep	BOZ	0.0029864
Transbaikal_Finewool_Sheep	ZAB	0.00299246
Pag_Island_Sheep	PIS	0.00299737
Kazakh_Arkhar-Merino_Sheep	ARME	0.0030062
Kazakh_Finewool_Sheep	KATO	0.00300995
Tibetan_Sheep	ZRJ	0.0030184
Degeres_Mutton-Wool_Sheep	DEG	0.00302123
Lop_Sheep	LOP	0.00302532
Carpathian_Mountain_Sheep	MKS	0.00302702
Azerbaijian_Mountain_Merino_Sheep	AZME	0.00302953
Dalmatian_Sheep	DAS	0.00303132
Libyan Barberine	LBS	0.0030623
Bashibai_Sheep	BSB	0.00313081

[truncated: 40 more sheets: Table S11, Table S12, Table S13, Table S14, Table S15, Table S16, Table S17, Table S18, Table S19, Table S20, Table S21, Table S22, Table S23, Table S24, Table S25, Table S26, Table S27, Table S28, Table S29, Table S30 …]
